# Supplementary material for: Population density and spreading of COVID-19 in England and Wales
Source: PLoS One. 2022 Mar 31;17(3):e0261725. doi: 10.1371/journal.pone.0261725 (PMC8970409; doi:10.1371/journal.pone.0261725)
Supplement: S1 Dataset — 337 English and Welsch LTLA’s that define regions in this study. (XLSX) [file pone.0261725.s011.xlsx]

## Sheet: Sheet1
Area name	Population	Total Area (Hectares)
Adur	61167	4180.71
Allerdale	96468	124158
Amber Valley	122313	26538.5
Arun	149529	22070.8
Ashfield	119509	10955.7
Ashford	117942	58061.7
Aylesbury Vale	174057	90275.4
Babergh	87643	59377.7
Barking and Dagenham	185974	3609.04
Barnet	356064	8673.72
Barnsley	230498	32905.3
Barrow-in-Furness	69105	7796.05
Basildon	174571	11002.5
Basingstoke and Deane	167791	63380.7
Bassetlaw	112863	63787.1
Bath and North East Somerset	175710	34574.1
Bedford	156619	47641.2
Bexley	231935	6055.95
Birmingham	1070912	26778.8
Blaby	93808	13046.7
Blackburn with Darwen	147382	13701.2
Blackpool	141941	3488.1
Blaenau Gwent	69775	10876.2
Bolsover	75836	16033
Bolton	276550	13980.3
Boston	64646	36153.8
Bournemouth, Christchurch and Poole	395784	11093.2
Bracknell Forest	112652	10938.5
Bradford	521483	36641.7
Braintree	147108	61170.8
Breckland	130483	130512
Brent	311109	4323.52
Brentwood	73574	15311.8
Bridgend	138958	25074.7
Brighton and Hove	273312	8266.71
Bristol, City of	427405	10960.8
Broadland	124588	55239.9
Bromley	309267	15015.5
Bromsgrove	93618	21696.9
Broxbourne	93520	5143.56
Broxtowe	109661	8009.84
Burnley	86988	11070
Bury	184903	9948.44
Caerphilly	178557	27745
Calderdale	203543	36392.2
Cambridge	123798	4069.94
Camden	220382	2179.6
Cannock Chase	97477	7888.09
Canterbury	151115	30885.2
Cardiff	345624	14038.2
Carlisle	107513	103930
Carmarthenshire	183470	237035
Castle Point	87896	4506.86
Central Bedfordshire	253299	71566.4
Ceredigion	75846	178545
Charnwood	166016	27905.7
Chelmsford	168201	33877.6
Cheltenham	115658	4661.37
Cherwell	141835	58876.9
Cheshire East	369953	116638
Cheshire West and Chester	329222	91665.6
Chesterfield	103733	6603.52
Chichester	113758	78623.1
Chiltern	92866	19634.8
Chorley	107108	20279.7
Colchester	173059	32908.2
Conwy	115207	112583
Copeland	70608	73173.9
Corby	61257	8028.28
Cornwall and Isles of Scilly	568210	356256
Cotswold	82837	116452
County Durham	512870	222606
Coventry	318495	9864.42
Craven	55453	117739
Crawley	106542	4497.07
Croydon	363443	8651.89
Dacorum	144812	21247.6
Darlington	105468	19747.5
Dartford	97447	7276.85
Daventry	77892	66259
Denbighshire	93641	83674.3
Derby	248659	7803.11
Derbyshire Dales	71166	79245.2
Doncaster	302145	56799.2
Dorset	376484	254162
Dover	111676	31485.1
Dudley	312789	9795.66
Ealing	338559	5552.5
East Cambridgeshire	83879	65128.2
East Devon	132384	81434.7
East Hampshire	115734	51444.2
East Hertfordshire	137703	47568.7
East Lindsey	136384	176026
East Northamptonshire	86760	50978.8
East Riding of Yorkshire	333937	240768
East Staffordshire	113582	38696.3
East Suffolk	554590	170855
Eastbourne	99373	4415.89
Eastleigh	125185	7977.76
Eden	52504	214236
Elmbridge	130863	9506.07
Enfield	312450	8082.94
Epping Forest	124719	33898.6
Epsom and Ewell	74953	3407.29
Erewash	112021	10962.9
Exeter	117837	4702.77
Fareham	111590	7423.27
Fenland	95369	54645
Flintshire	152419	43753.9
Folkestone and Hythe	108019	35670.3
Forest of Dean	81991	52650.6
Fylde	75802	16568.9
Gateshead	199953	14234.7
Gedling	113513	11997.6
Gloucester	121655	4053.68
Gosport	82625	2532.09
Gravesham	101704	9901.87
Great Yarmouth	97289	17418.8
Greenwich	254549	4734.38
Guildford	137251	27093.3
Gwynedd	121637	253494
Hackney and City of London	253493	2196.13
Halton	125500	7909.52
Hambleton	89118	131117
Hammersmith and Fulham	182531	1640.4
Harborough	85454	59177.8
Haringey	255368	2958.85
Harlow	81964	3053.75
Harrogate	157871	130794
Harrow	238950	5046.91
Hart	91036	21526.5
Hartlepool	91818	9386.11
Hastings	90260	2972.4
Havant	120589	5536.97
Havering	237245	11236.4
Herefordshire, County of	183202	217973
Hertsmere	100068	10116
High Peak	90864	53914.7
Hillingdon	273933	11569.9
Hinckley and Bosworth	105168	29734.9
Horsham	131421	53027.1
Hounslow	253906	5598.62
Huntingdonshire	169514	90618.3
Hyndburn	80718	7299.32
Ipswich	133416	3941.46
Isle of Anglesey	69730	71124.1
Isle of Wight	138182	38016.1
Islington	206072	1485.95
Kensington and Chelsea	158755	1212.95
Kettering	93483	23349.2
King's Lynn and West Norfolk	147352	142879
Kingston upon Hull, City of	256066	7144.92
Kingston upon Thames	160055	3724.69
Kirklees	422071	40859.7
Knowsley	145735	8646.93
Lambeth	303183	2682.14
Lancaster	138376	57585.6
Leeds	749399	55172.4
Leicester	329286	7331.48
Lewes	97460	29207.1
Lewisham	276000	3514.54
Lichfield	100734	33129.7
Lincoln	93460	3568.8
Liverpool	465378	11184.4
Luton	202751	4335.33
Maidstone	155135	39333.3
Maldon	61599	35876.8
Malvern Hills	74706	57707.1
Manchester	502388	11564.5
Mansfield	104498	7671.65
Medway	263430	19203.3
Melton	50349	48137.7
Mendip	109248	73943.5
Merthyr Tydfil	58626	11139.3
Merton	199777	3760.87
Mid Devon	77822	91293.5
Mid Suffolk	96738	87107.1
Mid Sussex	139814	33402.4
Middlesbrough	138068	5387.47
Milton Keynes	247666	30862.5
Mole Valley	85312	25832.3
Monmouthshire	91042	84914.9
Neath Port Talbot	139609	44125.9
New Forest	176453	75313.5
Newark and Sherwood	114769	65131.8
Newcastle upon Tyne	124021	21095.8
Newcastle-under-Lyme	279607	11343.9
Newham	307858	3622.36
Newport	145628	19051.6
North Devon	93601	108605
North East Derbyshire	99232	27560
North East Lincolnshire	159430	19184.5
North Hertfordshire	127207	37537.5
North Kesteven	107849	92244.3
North Lincolnshire	167262	84631.3
North Norfolk	101561	96333.1
North Somerset	202403	37378.6
North Tyneside	200488	8239.1
North Warwickshire	61892	28426.7
North West Leicestershire	93455	27932.8
Northampton	212086	8076.17
Northumberland	315634	501302
Norwich	132513	3902.6
Nottingham	305237	7461.16
Nuneaton and Bedworth	125251	7895.14
Oadby and Wigston	56239	2352.33
Oldham	224633	14236.5
Oxford	151900	4559.58
Pembrokeshire	122149	161874
Pendle	89476	16936.4
Peterborough	182974	34337.8
Plymouth	255985	7983.36
Portsmouth	204772	4041.14
Powys	132790	518037
Preston	140266	14229.4
Reading	155140	4039.86
Redbridge	278927	5641.14
Redcar and Cleveland	134902	24489.5
Redditch	84173	5424.98
Reigate and Banstead	137874	12913.4
Rhondda Cynon Taf	234209	42413
Ribble Valley	57306	58316.1
Richmond upon Thames	186986	5741.52
Richmondshire	51997	131867
Rochdale	211527	15808.1
Rochford	83290	16949.8
Rossendale	67965	13804.8
Rother	90574	50943.1
Rotherham	257070	28653.8
Rugby	100029	35111.4
Runnymede	80450	7804.32
Rushcliffe	111121	40923.6
Rushmoor	93809	3904.46
Rutland	37340	38151.5
Ryedale	51751	150659
Salford	233228	9719.02
Sandwell	307135	8556.73
Scarborough	108772	81654.1
Sedgemoor	114620	56436.3
Sefton	273670	15313.6
Selby	83417	59931.2
Sevenoaks	114946	36919.9
Sheffield	552197	36794.8
Shropshire	305854	319730
Slough	139593	3253.61
Solihull	206551	17828.8
Somerset West and Taunton	118771	45950
South Bucks	66698	14127.5
South Cambridgeshire	148816	90162.8
South Derbyshire	94628	33812.1
South Gloucestershire	262202	49694.6
South Hams	83078	88649.8
South Holland	88219	74238.3
South Kesteven	133848	94259.4
South Lakeland	103642	153362
South Norfolk	124029	90770.7
South Northamptonshire	85137	63401.8
South Oxfordshire	134234	67853.4
South Ribble	108994	11295.6
South Somerset	161214	95904.2
South Staffordshire	108105	40731.5
South Tyneside	147940	6441.31
Southampton	236006	4988.93
Southend-on-Sea	173509	4175.6
Southwark	288219	2885.41
Spelthorne	95596	4488.44
St Albans	175059	16117.6
St. Helens	111032	13638.2
Stafford	130823	59817.3
Staffordshire Moorlands	97059	57584.7
Stevenage	83999	2596.4
Stockport	283053	12606.2
Stockton-on-Tees	191244	20393.1
Stoke-on-Trent	248675	9345.02
Stratford-on-Avon	120502	97786.6
Stroud	112906	46065.5
Sunderland	274991	13746.2
Surrey Heath	86171	9509.28
Sutton	190189	4385.02
Swale	135870	37338.6
Swansea	238831	37974.4
Swindon	208533	23010.4
Tameside	219197	10317.1
Tamworth	76867	3084.62
Tandridge	82982	24819
Teignbridge	124163	67387
Telford and Wrekin	165917	29031.3
Tendring	138049	33764.1
Test Valley	116560	62758
Tewkesbury	81898	41441.8
Thanet	134186	10333.5
Three Rivers	87467	8881.34
Thurrock	157566	16337.6
Tonbridge and Malling	120668	24013.6
Torbay	130772	6287.4
Torfaen	90814	12564.1
Torridge	63897	98385.3
Tower Hamlets	254162	1976.9
Trafford	226234	10603.7
Tunbridge Wells	115061	33132.8
Uttlesford	79395	64118.3
Vale of Glamorgan	126103	33095.3
Vale of White Horse	120997	57761.8
Wakefield	325212	33861.2
Walsall	268800	10395.5
Waltham Forest	258369	3881.4
Wandsworth	306947	3426.29
Warrington	201918	18065.4
Warwick	135757	28288.3
Watford	90179	2142.48
Waverley	121532	34516.9
Wealden	148911	83316.9
Wellingborough	75359	16303.9
Welwyn Hatfield	110479	12955.4
West Berkshire	153687	70416.8
West Devon	53516	115964
West Lancashire	110646	34679
West Lindsey	89230	115572
West Oxfordshire	104778	71439.9
West Suffolk	858852	199049
Westminster	219361	2147.78
Wigan	317572	18819.2
Wiltshire	469490	325534
Winchester	116612	66097.5
Windsor and Maidenhead	144407	19651
Wirral	319680	15704.9
Woking	99210	6359.57
Wokingham	154284	17897.9
Wolverhampton	249507	6943.95
Worcester	98840	3327.91
Worthing	104628	3248.21
Wrexham	134393	50377.4
Wychavon	116874	66354.1
Wycombe	171710	32457.2
Wyre	107574	28255.4
Wyre Forest	97930	19540.7
York	197808	27193.6
