# Supplementary material for: Population density and spreading of COVID-19 in England and Wales
Source: PLoS One. 2022 Mar 31;17(3):e0261725. doi: 10.1371/journal.pone.0261725 (PMC8970409; doi:10.1371/journal.pone.0261725)
Supplement: S4 Dataset — Data covering the period from 01/03/2020 to 20/05/2021. (XLSX) [file pone.0261725.s014.xlsx]

## Sheet: Sheet1
Date	Daily cases (Total)	Daily Deaths (Total)
2020-03-01	20	0
2020-03-02	37	1
2020-03-03	52	2
2020-03-04	49	0
2020-03-05	45	2
2020-03-06	69	0
2020-03-07	55	0
2020-03-08	51	3
2020-03-09	125	5
2020-03-10	233	3
2020-03-11	358	8
2020-03-12	431	12
2020-03-13	406	16
2020-03-14	326	20
2020-03-15	414	30
2020-03-16	570	43
2020-03-17	699	50
2020-03-18	921	67
2020-03-19	957	66
2020-03-20	1115	102
2020-03-21	1080	112
2020-03-22	1257	153
2020-03-23	2089	170
2020-03-24	2113	215
2020-03-25	2378	276
2020-03-26	2695	333
2020-03-27	2706	371
2020-03-28	2485	379
2020-03-29	2546	454
2020-03-30	3749	535
2020-03-31	3917	596
2020-04-01	4311	693
2020-04-02	4240	724
2020-04-03	4208	734
2020-04-04	3535	827
2020-04-05	3217	820
2020-04-06	4537	791
2020-04-07	4729	902
2020-04-08	4473	965
2020-04-09	4287	861
2020-04-10	3734	843
2020-04-11	3148	853
2020-04-12	3080	849
2020-04-13	3541	790
2020-04-14	3668	749
2020-04-15	4283	775
2020-04-16	4408	743
2020-04-17	4136	735
2020-04-18	4012	700
2020-04-19	3393	680
2020-04-20	3720	683
2020-04-21	4036	643
2020-04-22	4904	636
2020-04-23	4616	592
2020-04-24	4367	601
2020-04-25	3371	550
2020-04-26	3111	553
2020-04-27	4123	502
2020-04-28	4063	495
2020-04-29	4794	494
2020-04-30	4416	482
2020-05-01	4189	473
2020-05-02	2847	424
2020-05-03	2638	386
2020-05-04	2910	406
2020-05-05	3233	387
2020-05-06	3354	388
2020-05-07	3289	393
2020-05-08	2681	329
2020-05-09	1901	325
2020-05-10	2087	300
2020-05-11	3197	259
2020-05-12	3016	272
2020-05-13	2960	251
2020-05-14	2297	274
2020-05-15	2268	266
2020-05-16	1917	265
2020-05-17	1686	222
2020-05-18	2334	252
2020-05-19	2749	230
2020-05-20	2473	230
2020-05-21	2363	199
2020-05-22	1911	194
2020-05-23	1412	200
2020-05-24	1267	167
2020-05-25	1464	176
2020-05-26	1526	186
2020-05-27	1712	167
2020-05-28	1649	182
2020-05-29	1457	162
2020-05-30	1053	143
2020-05-31	1028	112
2020-06-01	1353	122
2020-06-02	1404	150
2020-06-03	1288	137
2020-06-04	1191	121
2020-06-05	1058	107
2020-06-06	767	98
2020-06-07	690	112
2020-06-08	1052	112
2020-06-09	1105	84
2020-06-10	1133	97
2020-06-11	970	71
2020-06-12	1008	73
2020-06-13	849	52
2020-06-14	796	74
2020-06-15	990	61
2020-06-16	1059	68
2020-06-17	956	53
2020-06-18	985	56
2020-06-19	933	47
2020-06-20	669	54
2020-06-21	618	47
2020-06-22	868	58
2020-06-23	829	61
2020-06-24	753	67
2020-06-25	686	57
2020-06-26	652	36
2020-06-27	640	39
2020-06-28	437	41
2020-06-29	699	34
2020-06-30	604	43
2020-07-01	631	22
2020-07-02	577	40
2020-07-03	550	26
2020-07-04	388	31
2020-07-05	546	23
2020-07-06	681	33
2020-07-07	577	26
2020-07-08	675	21
2020-07-09	692	35
2020-07-10	544	21
2020-07-11	421	20
2020-07-12	359	11
2020-07-13	691	21
2020-07-14	659	20
2020-07-15	731	20
2020-07-16	654	11
2020-07-17	553	18
2020-07-18	476	14
2020-07-19	416	14
2020-07-20	786	12
2020-07-21	739	19
2020-07-22	759	15
2020-07-23	748	16
2020-07-24	728	6
2020-07-25	512	13
2020-07-26	541	13
2020-07-27	821	10
2020-07-28	799	10
2020-07-29	993	7
2020-07-30	877	8
2020-07-31	637	10
2020-08-01	506	9
2020-08-02	520	8
2020-08-03	954	13
2020-08-04	936	10
2020-08-05	950	3
2020-08-06	981	9
2020-08-07	873	7
2020-08-08	638	9
2020-08-09	562	7
2020-08-10	1347	11
2020-08-11	1221	10
2020-08-12	1111	5
2020-08-13	1027	7
2020-08-14	1047	6
2020-08-15	647	11
2020-08-16	543	3
2020-08-17	1144	12
2020-08-18	948	7
2020-08-19	1092	1
2020-08-20	1225	8
2020-08-21	1013	7
2020-08-22	723	6
2020-08-23	701	10
2020-08-24	1141	5
2020-08-25	1072	11
2020-08-26	1164	10
2020-08-27	1355	8
2020-08-28	1398	8
2020-08-29	1067	5
2020-08-30	1014	6
2020-08-31	1295	7
2020-09-01	1961	1
2020-09-02	2684	8
2020-09-03	2761	6
2020-09-04	2704	6
2020-09-05	2292	12
2020-09-06	2170	8
2020-09-07	3592	13
2020-09-08	3109	9
2020-09-09	2973	9
2020-09-10	3236	12
2020-09-11	2894	10
2020-09-12	2309	18
2020-09-13	1835	14
2020-09-14	3009	17
2020-09-15	3119	14
2020-09-16	3872	22
2020-09-17	4090	24
2020-09-18	4407	21
2020-09-19	4386	16
2020-09-20	4810	27
2020-09-21	4913	24
2020-09-22	5627	34
2020-09-23	6142	52
2020-09-24	6501	33
2020-09-25	6264	28
2020-09-26	5946	35
2020-09-27	6236	42
2020-09-28	8801	46
2020-09-29	9014	43
2020-09-30	10866	48
2020-10-01	11670	55
2020-10-02	11983	62
2020-10-03	10029	55
2020-10-04	10295	54
2020-10-05	14494	59
2020-10-06	14857	62
2020-10-07	15739	81
2020-10-08	15851	76
2020-10-09	13535	66
2020-10-10	10610	89
2020-10-11	10128	102
2020-10-12	16725	96
2020-10-13	16151	86
2020-10-14	17072	100
2020-10-15	15775	123
2020-10-16	15244	121
2020-10-17	12895	161
2020-10-18	12416	120
2020-10-19	22895	158
2020-10-20	22306	171
2020-10-21	22434	191
2020-10-22	20421	186
2020-10-23	19073	186
2020-10-24	14389	171
2020-10-25	13964	206
2020-10-26	24042	221
2020-10-27	21718	216
2020-10-28	21358	238
2020-10-29	21324	249
2020-10-30	20696	279
2020-10-31	15092	275
2020-11-01	14195	284
2020-11-02	29080	284
2020-11-03	23311	288
2020-11-04	21544	277
2020-11-05	21637	298
2020-11-06	21466	333
2020-11-07	17091	332
2020-11-08	18555	336
2020-11-09	28893	401
2020-11-10	25195	318
2020-11-11	25273	309
2020-11-12	22546	346
2020-11-13	22319	352
2020-11-14	16572	357
2020-11-15	14753	380
2020-11-16	24529	358
2020-11-17	21138	360
2020-11-18	19020	432
2020-11-19	16292	395
2020-11-20	15492	387
2020-11-21	11207	393
2020-11-22	10687	406
2020-11-23	17101	397
2020-11-24	14973	399
2020-11-25	15143	423
2020-11-26	13310	370
2020-11-27	13152	359
2020-11-28	9974	380
2020-11-29	9796	398
2020-11-30	16373	360
2020-12-01	14965	345
2020-12-02	14951	332
2020-12-03	14192	400
2020-12-04	14421	408
2020-12-05	11566	343
2020-12-06	12491	352
2020-12-07	19703	352
2020-12-08	19038	371
2020-12-09	19947	371
2020-12-10	20961	375
2020-12-11	22479	394
2020-12-12	18161	371
2020-12-13	20709	365
2020-12-14	32724	410
2020-12-15	31963	385
2020-12-16	32898	354
2020-12-17	32051	438
2020-12-18	33948	432
2020-12-19	23558	412
2020-12-20	30864	426
2020-12-21	44807	490
2020-12-22	43102	488
2020-12-23	39567	479
2020-12-24	29846	483
2020-12-25	13228	536
2020-12-26	38313	562
2020-12-27	44564	571
2020-12-28	41937	588
2020-12-29	75408	574
2020-12-30	64970	623
2020-12-31	48244	645
2021-01-01	29199	641
2021-01-02	55811	667
2021-01-03	50935	648
2021-01-04	71043	745
2021-01-05	59894	810
2021-01-06	52744	817
2021-01-07	47962	882
2021-01-08	43469	882
2021-01-09	36266	918
2021-01-10	33733	975
2021-01-11	53190	993
2021-01-12	45776	1078
2021-01-13	42171	1084
2021-01-14	39411	1079
2021-01-15	37641	1093
2021-01-16	28367	1157
2021-01-17	26802	1151
2021-01-18	41695	1160
2021-01-19	36626	1231
2021-01-20	32388	1166
2021-01-21	29366	1122
2021-01-22	27372	1112
2021-01-23	20240	1050
2021-01-24	15726	1029
2021-01-25	27658	1057
2021-01-26	24915	949
2021-01-27	23697	999
2021-01-28	22293	1007
2021-01-29	20083	933
2021-01-30	15344	824
2021-01-31	14056	805
2021-02-01	20532	794
2021-02-02	18077	746
2021-02-03	17825	766
2021-02-04	16501	639
2021-02-05	14309	664
2021-02-06	10861	602
2021-02-07	10362	562
2021-02-08	14217	605
2021-02-09	12575	526
2021-02-10	12170	537
2021-02-11	11515	498
2021-02-12	10887	445
2021-02-13	7964	422
2021-02-14	7768	426
2021-02-15	12808	454
2021-02-16	11165	392
2021-02-17	10278	383
2021-02-18	10167	359
2021-02-19	9109	309
2021-02-20	7121	300
2021-02-21	7027	281
2021-02-22	10121	238
2021-02-23	8369	251
2021-02-24	7492	234
2021-02-25	6780	214
2021-02-26	5821	189
2021-02-27	4201	195
2021-02-28	4128	195
2021-03-01	6083	191
2021-03-02	5849	153
2021-03-03	5270	122
2021-03-04	4944	128
2021-03-05	4642	152
2021-03-06	3829	127
2021-03-07	3654	113
2021-03-08	5781	120
2021-03-09	5345	113
2021-03-10	5171	93
2021-03-11	4869	105
2021-03-12	4779	80
2021-03-13	3615	95
2021-03-14	3722	79
2021-03-15	5589	82
2021-03-16	4885	66
2021-03-17	4984	62
2021-03-18	4696	51
2021-03-19	4274	54
2021-03-20	3483	58
2021-03-21	4631	69
2021-03-22	5300	56
2021-03-23	4457	45
2021-03-24	5248	33
2021-03-25	4591	36
2021-03-26	3726	39
2021-03-27	3000	29
2021-03-28	4175	27
2021-03-29	3285	25
2021-03-30	3058	37
2021-03-31	3212	35
2021-04-01	2918	27
2021-04-02	2160	19
2021-04-03	2048	26
2021-04-04	1978	22
2021-04-05	2231	10
2021-04-06	2616	22
2021-04-07	2654	25
2021-04-08	2522	29
2021-04-09	2340	17
2021-04-10	1901	18
2021-04-11	1924	18
2021-04-12	2292	25
2021-04-13	1929	19
2021-04-14	1970	9
2021-04-15	1841	17
2021-04-16	1820	15
2021-04-17	1312	17
2021-04-18	2155	13
2021-04-19	2154	14
2021-04-20	1966	17
2021-04-21	2152	17
2021-04-22	1910	14
2021-04-23	1592	17
2021-04-24	1219	7
2021-04-25	1787	12
2021-04-26	2109	8
2021-04-27	1730	10
2021-04-28	2041	13
2021-04-29	1752	11
2021-04-30	1409	8
2021-05-01	1129	6
2021-05-02	1226	10
2021-05-03	1703	8
2021-05-04	2060	9
2021-05-05	2048	12
2021-05-06	1841	7
2021-05-07	1555	8
2021-05-08	1220	8
2021-05-09	1864	7
2021-05-10	2186	8
2021-05-11	1777	13
2021-05-12	1804	8
2021-05-13	1673	4
2021-05-14	1477	0
2021-05-15	1265	7
2021-05-16	1535	6
2021-05-17	2266	4
2021-05-18	2159	3
2021-05-19	2176	3
2021-05-20	1933	4
