# Supplementary material for: Population density and spreading of COVID-19 in England and Wales
Source: PLoS One. 2022 Mar 31;17(3):e0261725. doi: 10.1371/journal.pone.0261725 (PMC8970409; doi:10.1371/journal.pone.0261725)
Supplement: S5 Dataset — England and Wales. (XLSX) [file pone.0261725.s015.xlsx]

## Sheet: Sheet1
Area name	1	2	3	4	5	6	7	8	9	10	11	12	13	14	15	16	17	18	19	20	21	22	23	24	25	26	27	28	29	30	31	32	33	34	35	36	37	38	39	40	41	42	43	44	45	46	47	48	49
Adur																			0.246469			0.188623	0.0755681	0.106149	0.0279154	0.289614	-0.0317539		-0.00385648	-0.191075	0.127633	-0.225323	-0.190374	0.472661	0.333399	-0.0946941	0.456039	0.560651	0.542673	0.0615274		-0.0953731	0.218923	-0.140112	0.438746	0.355704	0.602909	0.238016	0.501289
Allerdale												-1.09565	-1.08156			-0.8837	-1.22387	-0.770189	-0.749136	-0.921908	-0.76798	-0.983073	-0.920036	-0.889456	-0.84275	-0.882081	-1.02736	-1.17449	-0.874522	-0.964831	-0.867971	-0.852951	-0.708858	-0.920883	-1.31542	-1.26639	-0.761414	-0.757173	-0.504084	-0.934077	-0.870989	-1.26707	-1.55483	-0.913868	-0.732949	-1.41805	-1.71492	-1.23471	-0.971437
Amber Valley												-0.425549	0.0656628	-0.190789	-0.0228753	-0.213601	-0.553767	-0.57721	-0.556157	-0.552838	0.0270582	0.084967	-0.727058	-0.0944175	-0.473681	-0.513012	-0.13541	-0.203364	-0.204422	-0.51658	-0.0729325	-1.02795	-0.147902	-0.426875	-0.645318	-0.89732	-0.443497	-0.786043	-0.339134	-0.565007	-0.67801	-0.897999	-0.0396346	-0.465617	-0.488818	-0.203884	-0.567694	-0.439671
Arun														-0.411761				-0.497153		-0.472781	-0.494944	-0.533945	-0.647	-0.31539	-0.393623	-0.432954	-0.453292	-0.123307	-0.726425	-0.612614	-0.293905		-0.611913	-0.647847	-0.16732	-0.516233	-0.187348	-0.529895	-0.480925	-0.360011	-0.421862	-0.215882	-0.105705	-0.0175825	-0.408761	-0.0146821	0.114423	-0.183522	-0.22128
Ashfield														0.369539	0.361361	-0.130394		0.108056			0.411294	-0.229767		0.16488	-0.0894443	0.269165	0.452946	-0.120158	-0.121216	-0.00740499	-0.114665	0.0552574	0.391236	-0.0426383	0.0399484	0.265067	0.0376496	-0.00386703	-0.0518075	-0.0558323	-0.117683	0.331335	0.578685	0.286596	0.648746	0.414435	0.485549	0.684928	0.46311
Ashford			-0.47088									-0.765563	-0.751472	-0.831832	-0.84001			-0.616194	-0.896171	-0.892852		-0.954016	-0.28892	-1.03649	-0.637603	-0.551995	-0.873363	-0.242348	-0.447526	-0.555564	-0.202093	-0.288781	-0.855893	-0.891827	-0.383271	-0.237334	-0.0845402	-0.523997	-0.264174	-0.382142	-0.114934	-0.635953	0.0540075	-0.437654	-0.828832	0.0581623	0.0775691	0.174558	-0.164229
Aylesbury Vale				-0.891227								-0.656212	-0.943152	-1.02351					-0.78682	-0.783501	-0.629574	-1.1457	-0.957721	-1.22817	-0.403314	-1.0447	-1.06504	-0.859996	-0.639206	-0.484002	-0.808746	-0.781491	-0.348602	-0.657538	-0.523799	-0.474771	-0.732152	-0.388318	-0.365677	-0.427694	-0.510734	-0.827632	-1.1154	-0.328303	-0.45624	-0.735577	-0.321236	-0.397333	-0.577758
Babergh														-0.841566	-0.849744			-0.625927			-0.924749		-0.599684			-1.16379	-0.707006	-0.854141	-0.679108	-1.04242	-0.848648	-0.775636	-0.740687	-0.776622	-1.29609	-0.946037	-0.918183	-1.13579	-0.91073	-1.39188	-1.32879	-0.946716	-0.93345	-0.991455	-1.31569	-0.921608	-0.35317	-0.914357	-0.203926
Barking and Dagenham	0.615264					0.519945		0.315564	0.473435		0.458247	1.043	0.455026	0.675696	0.968548	0.953914	1.01169	0.988244	0.912387	1.26789	1.29148	1.09758	1.18082	1.24919	1.13317	0.897541	1.11129	1.10245	1.10139	0.872783	1.16922	1.18096	1.28846	1.068	1.15059	1.24792	0.934871	1.12183	1.1506	1.00045	0.928837	0.922728	1.23702	1.17902	1.04667	0.896683	0.90085	0.824753	0.711275
Barnet				0.728197	0.13324	0.139132		-0.0652501	0.569742	0.580873	1.11883	0.759091	0.852363	0.772003	0.985674	1.01243	0.777002	1.05459	1.34449	1.25505	1.16594	1.28664	1.24997	1.36898	1.37372	1.41199	1.38368	1.21173	1.17055	1.11522	1.19089	1.02592	1.30558	1.02494	1.11911	1.19041	1.00832	1.06136	1.13776	0.975021	0.82885	0.888702	0.856211	0.90466	0.84195	0.8169	0.741885	0.766159	0.661455
Barnsley		-0.4566	0.0767735								-0.501628			-0.284179	-0.593387		-0.346127	-0.193479	0.0494228	-0.646228	-0.0663318	0.137705	0.293496	0.414253	0.131899	0.414788	0.248321	0.247314	0.214071	0.089	0.449101	0.293634	0.0597376	-0.168082	0.0394434	-0.68968	-0.0250033	0.181265	0.0726262	0.143235	0.32551	0.406551	0.344097	0.482386	0.372034	-0.0284288	-0.0590242	0.143632	0.136752
Barrow-in-Furness													0.421573	0.341213		0.318401	0.677205	0.556851	0.577904	0.581223	0.802098	0.616968	0.708034	0.835524	0.871234	0.894051	0.84375	0.68082	1.12346	0.0154214	0.834732	1.02257	0.685129	0.281218	0.947381	1.35896	1.00496	0.892086	0.941056	0.665964	0.552961	0.332972	0.688661	0.890293	0.742153	0.437262	0.390276	0.0923302	0.00881554
Basildon													-0.0290722	-0.109432	-0.11761		-0.171381		0.127259	-0.170452		0.613481	0.609571	0.588999	0.686857	0.568345	0.150066	0.42206	0.421002	0.430078	0.485545	0.530529	0.644658	0.353452	0.582166	0.184036	0.698557	0.617532	0.548402	0.243348	0.00540585	0.262538	0.342752	0.393891	-0.106432	0.111555	0.291813	0.340655	0.285169
Basingstoke and Deane				-0.737615		-0.247499			-0.169071	-0.76	-0.485289	0.310313	-0.312418			-0.415591	-0.232878	-0.47817	-0.156087	-0.0858215	-0.953083	-0.992084	0.00880423	-0.229461	-0.249702	0.0866306	-0.0663331	0.196706	-0.0384357	0.0595812	0.00762404	-0.127277	0.0602821	0.0981341	-0.0939802	0.00335226	0.00772575	-0.164125	-0.0939658	-0.11918	0.0408184	-0.27608	-0.221421	-0.0655469	-0.16793	-0.385671	-0.381504	-0.46557	-0.378388
Bassetlaw			-0.511723																	-0.632665		-0.69383		-0.776304	-1.15557	-1.1949	-1.21524	-0.341183	-0.585279	-0.471468	-0.402637	-0.563708	-1.37386	-0.93267	-0.628235	-1.27818		-0.76896	-0.418961	-0.381593	-0.757837	-0.500704	-0.265589	-0.420505	-1.04577	-0.429839	-0.47143	-0.468345	-0.682194
Bath and North East Somerset											-0.523112	-0.239394	-0.526333			-0.629505		0.00688511	-0.193911	-0.190592	-0.689876	-0.427848	-0.239872	-0.334231	-0.287525	-0.229946	-0.347194	-0.619269	-0.143206	-0.409606	-1.0909	-0.443854	-0.505815	-0.541749	-1.06122	-0.313225	-0.119039	-0.35685	-0.249888	-0.115611	0.110205	-0.0128737	-0.698577	-0.279461	-0.126572	-0.260767	-0.46072	-0.378455	-0.416212
Bedford													-0.665565				-0.506844	-0.530287	-0.333143		-0.829108	-0.16914	0.0602282	-0.0474941	-0.250666	-0.113906	0.0876047	-0.360561	-0.583468	-0.40271	-0.116186	-0.202874	-0.167926	0.0179888	-0.501485	-0.373275	-0.18572	-0.13706	0.00881952	0.0654926	0.0221255	-0.152106	-0.138839	0.00727518	0.0809838	-0.189146	0.00210788	-0.065389	-0.14047
Bexley									0.549674	0.560805	0.835516	0.915115	0.832295	0.626996	0.141697	0.729123	0.866078	0.842635	0.784507	1.0431	0.668752	1.02769	1.14508	1.05916	1.14574	0.906833	1.08607	0.83627	0.981339	0.824084	0.987891	1.09087	1.06367	1.10412	1.1425	1.0454	0.976348	1.22672	0.80771	0.854838	0.963683	0.974144	0.836142	0.778137	1.07369	0.871465	0.958606	0.878716	0.641387
Birmingham	-0.255135	-0.367125			-0.356346			-0.554836	-0.396965	0.216226	0.365998	0.415633	0.730754	0.349364	0.575269	0.657545	0.822529	0.924024	0.983995	1.15925	0.898204	0.797055	1.07521	1.12568	1.0067	1.14583	1.0068	1.08829	1.21899	1.08874	1.14064	0.993442	1.00741	0.880964	0.989256	0.956097	0.749868	0.789825	0.850075	0.644152	0.795195	0.603236	0.77411	0.621548	0.881403	0.839197	1.01573	0.936625	1.0332
Blaby					-0.0440543						-0.0998611				0.10941	0.094776		0.0321964	-0.247781	0.23266	0.0344049	0.539472	0.0584401	-0.388101		0.096395	-0.0488819	-0.0199261	-0.498106		-0.0655858	0.183518	-0.383594	0.0575934		-0.111822	0.16591	-0.477667	-0.428697	-0.0347819	-0.0686037	-0.288592	-0.0992347	-0.15724	-0.657563	-0.0416355	-0.134379	0.412774	-0.0898705
Blackburn with Darwen													-0.12434							0.0353098		-0.326885	0.0371815	0.192701	-0.487593	-0.225894	0.0547982	0.083754	0.383726	0.196507	0.214186	0.162259	0.373299	0.212426	0.34077	0.292888	0.241561	0.346173	0.328195	0.475438	0.387259	0.389119	0.481567	0.385773	0.525298	0.192378	0.321484	-0.0556432	0.542083
Blackpool										0.499368		0.455738		0.389468		0.366656	0.62855			0.328449	0.306285		0.154229	0.18481	0.106576	0.544367	0.347937	0.774833	0.676865	0.665737	0.984446	0.552308	1.11874	0.755443	1.08107	0.461088	0.613882	0.794214	0.957127	0.880551	1.1327	1.15938	1.03795	1.11464	0.818438	0.911486	1.04059	1.14059	1.31234
Blaenau Gwent											-0.0208373	-0.0381487	0.453063	-0.104418	0.364525	-0.12723	0.134664	-0.18981	0.132273	0.737652	0.113429	0.250519	0.137464	0.292983	0.31166	0.35151	0.251991	0.0590976	0.279888	0.347942	0.587469	0.137603	0.29749	0.312708	0.520234	0.0921404	0.545964	-0.000702883	0.525388	0.19037	0.10733	0.489401	-0.196302	0.347752	0.375703	0.338418	0.342585	0.345669	0.341336
Bolsover				-0.140674							-0.189378				-0.281136	-0.295771		-0.0573201				-0.0941128	-0.207168	-0.477617	-0.0787292	-0.11806	-0.138398	0.0154961		0.00331013	-0.280041	-0.110119	-0.297019	-0.509044	0.0506635		-0.525667	-0.0900619	-0.217184	-0.0451172	-0.76018	-0.378109	-0.188751	-0.246757	-0.269958	-0.228062	-0.348834	0.022227	-0.082477
Bolton	0.0271383				-0.0740726		-0.0790058				-0.129879	-0.147191	-0.1331		0.0793917	0.240849	-0.275409	0.178269	0.0232311	0.02655	-0.296644	0.141477	-0.14767	0.280851	0.202618	0.242468	0.289076	0.514327	-0.0510029	0.515106	0.644758	0.648349	0.515807	0.793492	0.712222	0.557129	0.737952	0.571496	0.893467	0.859479	0.761716	0.85748	0.791566	0.867099	0.80378	0.84216	0.801745	0.6516	0.80953
Boston										-0.516196									-0.690435		-0.709279			-0.830755	-0.431867		-0.968657	-0.337642	-0.94076	-0.525919	-0.633179	-0.560167	-0.525218	-1.16321	-0.478565	-0.730568	-0.401683	-0.267108	-0.69526	-0.699285	0.000625416	0.0469046	-0.240859	-0.173926	-0.0210359	-0.28017	-0.224851	-0.397858	-0.435615
Bournemouth, Christchurch and Poole					0.0263879	0.0322798				0.29793		0.430391		-0.113			-0.174948	-0.198391	-0.177338		0.280938	-0.235184	-0.348239	0.381311	0.303078	0.51902	0.498681	0.418493	0.350488	0.499061	0.180948	0.526961	0.465	0.391277	0.335561	0.56068	0.634292	0.547018	0.516806	0.567139	0.742201	0.325918	0.836509	0.582209	0.668152	0.284079	0.748977	0.483216	0.492455
Bracknell Forest			0.25405						0.292897						-0.11508	-0.129714	-0.16885		-0.171241	-0.167922	0.508885	0.0719437	-0.0411112	-0.311561	0.0873273	0.0479962	-0.148433	0.278463	0.180494	-0.131663	0.363137	0.39836	-0.130963	0.355982	0.283667	0.0896566	-0.0585801	0.339236	0.346813	-0.180091	0.00793629	0.44116	0.345282	0.646299	0.418977	0.0349045	0.0390712	0.246275	0.229708
Bradford										-0.220988		-0.264619		-0.330889			-0.216745	-0.41628		-0.391908	-0.23798	-0.276982	-0.0890064	0.117665	-0.0697124	0.0458585	0.32655	0.168419	0.354448	0.227927	0.184908	0.154171	0.145653	0.211177	0.235772	0.393944	0.370646	0.277977	0.365864	0.294893	0.203079	0.240655	0.422326	0.195916	0.236383	0.518488	0.371387	0.397953	0.415896
Braintree																-0.576269	-0.916435	-0.939879		-0.614477	-0.63664	-0.374611	-1.08973	-0.582025	-0.836349	-0.47774	-0.498078	-0.469122	-1.16915	-0.578218	-0.493593	-0.436375	-1.05464	-0.613452	-0.530865	-0.561018	-0.931104	-0.604644	-0.555674	-0.802737	-0.642739	-0.561697	-0.77028	-0.606437	-0.726548	-0.934529	-0.504394	-0.626248	-0.885854
Breckland													-1.10323			-1.2064		-1.26898		-1.24461		-1.00475	-0.816771	-1.08722	-0.989363	-0.903755	-1.04903	-1.02008	-1.02113	-0.840376	-0.889644	-1.2426	-1.20765	-1.24359	-0.735031	-0.743995	-1.13527	-1.07988	-1.03091	-0.955751	-1.06875	-0.63553	-0.974446	-0.731421	-0.754623	-0.837665	-1.13453	-0.955353	-0.846982
Brent							0.430674	0.237118	0.87211	1.00818	1.3798	1.31673	0.853701	1.14132	1.19113	1.22765	1.596	1.51186	1.5743	1.55742	1.46831	1.58901	1.72374	1.52292	1.66654	1.62721	1.6349	1.48776	1.69756	1.55021	1.47477	1.50828	1.56589	1.48338	1.53189	1.44702	1.31068	1.14812	1.3834	1.20831	1.41106	1.23246	1.33467	1.24324	1.32725	1.21618	1.34528	1.31451	1.23489
Brentwood			0.107985										-0.172607				0.162206	-0.0373291	-0.317306			-0.375152	-0.0110854	-0.156596		-0.0980692	-0.118407	-0.265543	0.335459	0.090248	0.217071	0.113992	-0.152089	0.32386	0.137601	-0.181348	-0.0285543	-0.149252	0.24214	-0.201217	-0.263068	-0.182027	0.13227	-0.402857	-0.249967	-0.33301	-0.328843	-0.325759	-0.284335
Bridgend													-0.386819			-0.188961				0.0738613	0.0516978	-0.288333	-0.00344825	0.231252	0.0280802	-0.312281	-0.11077	-0.178724	-0.0828729	-0.270092	0.0486171	0.200811	0.310393	0.226154	0.119684	0.206501	-0.0209171	0.279989	0.162627	0.186631	-0.109303	0.240584	0.370356	0.036144	0.380919	0.254411	0.0590054	0.159	-0.373608
Brighton and Hove				0.14701			0.149179			0.425655			0.396115		0.307577	0.292943		0.406454	0.251416	0.430826	0.408663	0.369662	0.381545	0.655164	0.509984	0.646744	0.751345	0.604209	0.654303	0.290993	0.308672	0.757348	0.627486	0.477609	0.674139	0.650616	0.460987	0.649919	0.747193	0.163385	0.641446	0.511634	0.700992	0.605198	0.771053	0.68801	0.575671	0.640903	0.682327
Bristol, City of			0.253169			0.0374964	0.0266713			0.00211674		-0.0415138	0.449698	0.193247	-0.115961		0.30739	0.651923	0.128908	0.433257	0.712124	0.469002	0.656978	0.289618	0.688506	0.716122	0.695784	0.578611	0.656734	0.620783	0.638462	0.586535	0.537163	0.656131	0.437687	0.632843	0.452422	0.639385	0.79309	0.572356	0.660267	0.90101	0.675394	0.617388	0.648545	0.677476	0.786378	0.488432	0.497672
Broadland													-0.729835				-0.872144	-0.895587			-0.592349	-0.93238	-0.744405	-0.713824		-0.831388	-1.15276	-0.822771	-0.647738	-0.533927	-0.817278	-0.744266	-1.01035	-0.502213	-1.26472	-0.437546	-0.886812	-0.560352	-0.657511	-0.515407	-0.519266	-0.371278	-0.725988	-0.416017	-0.585346	-0.765299	-0.886071	-1.36011	-0.841563
Bromley	-0.00388234							-0.303583	-0.145712	0.166449	0.53807	0.59994	0.437939	0.53367	0.592439	0.510858	0.647813	0.784071	0.469332	0.949772	0.876456	1.01355	1.06435	1.02798	0.8876	0.895694	0.890079	0.960428	0.783278	0.844701	0.934073	0.909585	0.845402	0.709765	0.869192	0.797176	0.803841	0.740048	0.881332	0.723723	0.648509	0.747279	0.476548	0.823113	0.623821	0.613329	0.66492	0.62058	0.423122
Bromsgrove										0.00658952	-0.32076	-0.338071					0.135771	0.209238	0.00844217	0.1367	0.211446	-0.526525	-0.162458	-0.608999	0.0117375	0.118534	-0.746902	0.185144	0.184086	-0.00313315	0.0656981	-0.0373808	-0.303462	-0.0383664	-0.381748	0.190158	-0.179927	-0.397535	0.0493743	-0.109552	-0.0464642	0.230872	-0.320133	-0.378139	-0.0333634	-0.00726155	0.246783	0.124928	0.166352
Broxbourne										0.330694		0.287063	0.301154	0.220794	0.513646		0.158845	0.737462	0.156455	0.159774	0.915762	0.876761	0.587614	0.317165	0.539962	0.801661	0.179262	0.685339	0.50819	0.497062	0.581688	0.529761	0.418582	0.461829	0.368324	0.417352	0.269115	0.227599	0.628751	0.448635	0.335632	0.115643	0.305001	0.548025	0.0477026	0.508728	-0.0311732	0.148002	0.490456
Broxtowe							0.162888			0.138334		0.571824		0.0284335		0.00562152		0.244072	0.265125	0.268444	0.24628	0.207279	-0.206806	0.300896	0.0465716	0.30827	0.53097	0.413798	0.558868	0.00367217	-0.15474	0.337401	-0.171718	0.336416	-0.125066	0.224992	0.319793	0.278277	0.436391	0.519516	0.0183331	0.224313	0.480618	0.422612	0.595705	0.249421	0.429679	0.080581	0.365043
Burnley																			-0.17643				-0.347331	0.160371	-0.394983		0.147407	-0.124667		0.231124	0.102675	0.196876	0.289817	0.128944	0.132349	0.482407	0.288413	0.292654	0.0405934	0.337599	0.00274685	0.180698	0.273146	0.135959	0.191939	-0.067195	-0.187967	-0.662004	0.420813
Bury	0.475931						0.068757						0.491784			-0.0885096	0.173384	0.149941	0.170994	-0.126717	0.152149	0.657216	0.176184	0.632734	0.128532	0.758207	0.545984	0.620697	0.464737	0.63654	0.295197	0.602292	0.336211	0.652459	0.521166	0.75925	0.760776	0.786206	0.768228	0.74572	0.748111	0.943095	0.745508	0.805602	0.501574	0.868501	0.779246	0.875752	0.994016
Caerphilly										-0.401228	-0.126517	0.157202	0.171293	-0.0340065	0.179664	0.36915	0.125894	0.00554069	0.202685	0.0299127	0.359932	0.408081	0.207876	0.238456	0.5282	0.120892	0.350431	0.254448	0.288152	0.434148	0.326888	0.295165	0.385631	0.23051	0.335373	-0.071531	0.296862	0.124067	0.304315	0.239592	0.147779	0.161873	0.209902	-0.116949	0.0939327	0.01089	0.316087	0.018141	0.342112
Calderdale										-0.519051	-0.24434					-0.350733					-0.411104		-0.56316	-0.83361	-0.309783	-0.173023	-0.193361	-0.243586	0.0106276	-0.0516524	-0.414185	-0.38693	-0.0887401	-0.0868857	-0.18039	-0.557331	-0.182689	-0.379108	-0.175236	-0.40111	-0.0369915	-0.55801	-0.118775	-0.301719	-0.199982	0.092639	-0.140555	-0.0327356	-0.359288
Cambridge										0.432369	0.40605	0.689769			0.314291			0.237078	0.258131	0.738571	0.239286	0.200285	0.38826	0.719871	0.340607	0.477368	0.678878	0.309894	0.00780555	0.519557	0.139296	0.26346		0.387413	0.56691	0.762066	0.370791	0.630305	0.730427	0.675249	0.613399	0.518349	0.531615	0.348671	0.32547	0.610404	0.614571	0.772557	0.115011
Camden		1.02332				0.73896	0.728135	0.835608	0.69245	1.00461	1.67726	1.35892	1.37301	0.593681	1.06262	1.04799	1.13379	1.50829	1.1314	1.31081	1.68659	1.51289	1.47238	1.71124	1.65321	1.73386	1.52987	1.32147	1.05717	1.34707	1.36475	1.3363	1.50747	1.33532	1.50088	1.3923	1.27039	1.29946	1.38982	1.27382	1.0607	1.14174	1.10386	1.2567	1.0738	1.35874	1.08208	1.04377	1.26128
Cannock Chase			0.396038							0.144986			0.416476	0.0350855					0.271777	-0.0259341	-0.0480976	0.213931	0.401906	0.131457	0.0532236	0.411832	0.646767	0.0225101	0.322482	0.232173	0.329033	0.344053	0.575296	0.10003	0.483646	0.231644	0.0834074	0.394073	-0.0340784	0.0868356	0.149924	0.407056	0.119293	-0.114804	0.0380859	-0.0449568	0.628217	0.0872329	0.429687
Canterbury										-0.447793				-0.557693	-0.565871				-0.321001				0.207068	-0.461322	-0.141615	-0.101765	-0.423133	-0.0262003	-0.0942055	-0.360606	-0.439837	-0.0524305	-0.0588747	-0.140566	-0.410162	-0.185043	0.00251236	-0.198705	-0.149736	0.0680884	-0.0906721	-0.118775	0.328147	0.353115	-0.0775713	-0.000913096	0.19034	0.147667	-0.0661814
Cardiff				-0.0829691					-0.116485	-0.105354	-0.131673	-0.148985		0.386806	0.554719	0.607032	0.76419	0.544452	0.896499	0.765119	0.815506	0.703954	0.947447	0.858841	0.964252	0.994002	0.960699	1.06221	0.93248	1.02323	1.07139	1.10595	1.20784	1.05381	0.992975	0.841643	1.1175	1.06455	1.04464	1.13206	0.969622	1.02202	0.993892	0.996584	1.08878	0.880795	0.930719	0.847617	0.844459
Carlisle			-0.422701		-0.945296				-0.985914		-1.0011		-0.703293	-1.08468		-0.505435		-0.869045	-1.14902	-1.1457		-1.20687	-0.474824	-0.3351	-0.522477	-0.561808	-0.385852	-0.444046	-0.797287	-0.472622	-0.527494	-0.620814	-0.506684	-0.507856	-0.937152	-1.18915	-0.492293	-0.475818	-0.199605	-0.237053	-0.530512	-0.791894	-1.17657	-0.632513	-0.354684	-0.641847	-0.792582	-0.856445	-1.29214
Carmarthenshire									-1.04296		-1.35918	-1.07546	-0.885274			-1.46557		-1.22712	-1.50709	-1.20275	-1.04882	-1.08782	-0.677995	-0.948445	-1.24853	-0.810736	-1.00717	-0.911263	-0.85433	-0.740519	-0.604741	-0.864943	-0.989695	-0.803781	-0.693165	-0.433284	-0.792374	-0.807562	-0.646618	-0.913885	-0.753886	-0.734993	-0.794277	-0.592645	-0.802934	-0.7958	-0.765304	-0.54551	-0.951244
Castle Point											0.838885	0.344453		0.278183				0.493822	0.213845		0.195				0.296321	0.433082	0.412743	0.566638	0.565579	0.378361	0.492949	0.645143	0.777002	0.343127	0.601805	0.474742	0.627535	0.16005	0.430868	0.506025	0.0919916	0.650154	0.487329	0.128294	0.281184	0.0220498	0.0262165	0.0293007	0.468665
Central Bedfordshire										-0.511722	-0.839071		-0.365171		-0.23186			-0.229892	-0.384931	-0.682642	-0.528714	-0.266685	-0.157891	-0.173068	-0.427393	-0.341785	-0.186032	-0.236258	-0.538346	-0.383142	-0.128102	-0.282691	-0.0814112	-0.31364	-0.298	-0.124034	-0.17536	-0.262634	-0.264817	-0.242513	-0.179425	-0.182704	-0.0602935	-0.419329	-0.192653	-0.275696	-0.521406	-0.0923534	-0.255049
Ceredigion													-1.23933								-0.925753	-1.14085		-1.52435	-1.30155	-1.34088	-1.66225	-1.6333			-1.32677	-1.55479	-1.51984	-1.85681	-1.47319	-1.72519	-1.87343	-1.91495			-1.50588	-1.72587	-1.41158			-1.87685	-1.87269
Charnwood	-0.273037																		0.0240862		-0.596818	-0.158698	-0.447844	-0.019324	-0.495497	-0.233798	-0.157226	-0.827241		-0.714488	0.116104	0.0963625	-0.236666	-0.2726	-0.366104	-0.317077	-0.222275	-0.40992	-0.45786	-0.364975	-0.699827	0.0801844	-0.429428	-0.265585	-0.288786	-0.116556	-0.0252393	-0.285397	-0.0221237
Chelmsford				-0.16454		-0.452575			-0.198056	-0.487955		0.0704747	0.0845655			-0.620667	-0.358773	-0.683246	-0.662193	-0.181753		-0.242918	-0.0549427	-0.325392	0.160646	0.0341647	0.263704	-0.0663621	-0.611489	-0.0205561	-0.303907	-0.0200417	-0.400067	-0.134971	0.0615594	-0.00335616	-0.373442	-0.151717	-0.14414	-0.193922	-0.306925	-0.305065	-0.689739	-0.747744	-0.0719757	-0.251928	-0.3727	-0.244677	-0.152101
Cheltenham				0.395829									0.343904			0.240732		0.780212		0.679645	0.180361		0.630365	0.757855	0.883742	0.543381	0.619953	0.250968	0.24991	0.840842	0.77934	0.806595	0.938453	0.629518	0.712105	1.00417	0.612896	0.622532	0.717259	0.713234	0.952413	0.702461	0.984573	0.766867	0.743665	0.882472	0.856675	0.315691	0.533207
Cherwell									-0.739118		-0.754306		-0.757527		-0.545035		-0.899835		-0.601196	-0.597877		-0.48295	-0.170036	-0.343576	-0.643658	-0.682989		-0.452523	-0.453581	-0.494672	-0.623121	-0.374018	-0.339069	-0.144554	-0.213235	-0.0672974	-0.488535	-0.110923	-0.180052	-0.212106	-0.626139	-0.465916	-0.531831	-0.288807	-0.357766	-0.491961	-0.612733	-0.3878	-0.200248
Cheshire East							-1.00033			-1.02488	-1.0512	-0.591391	-0.753391	-0.65766	-1.14296		-0.59467	-0.618113	-0.59706	-1.1958	-0.740843	-0.557996	-1.06899	-0.494342	-0.338492	-0.415612	-0.331215	-0.545297	-0.335502	-0.490536	-0.363713	-0.17955	-0.188805	-0.525769	-0.310557	-0.0931247	-0.170005	-0.282878	-0.162553	-0.0940266	-0.159605	-0.0785637	-0.248942	-0.0805508	-0.161744	-0.214824	-0.0645288	-0.193332	-0.0750681
Cheshire West and Chester		-0.90154								-0.619219	-0.645538	-0.96388			-0.737297	-0.751931	-1.0921	-0.814511	-0.492428	-0.614047	-0.812302	-0.675212	-0.566418	-0.632748	-0.614071	-0.653402	-0.142261	-0.302362	0.016915	-0.327912	-0.25908	-0.103881	-0.116357	-0.0109624	0.00668344	0.0694996	-0.0925254	-0.148282	-0.129276	-0.149095	-0.119431	-0.232209	0.0083008	-0.304977	-0.161847	-0.24489	-0.120748	-0.0886999	-0.158426
Chesterfield			0.473234											0.112282	0.104104	0.69153	0.351364	0.504011	0.0479433	0.528384	0.631159	0.689068	0.178073		-0.17061	0.0910888	0.246842	0.400736	0.399678	0.309369	0.707259	0.479242	-0.3889	0.274136	-0.0412174	-0.29322	0.257514	0.362125	0.520239	0.340123	0.32403	-0.293899	0.497519	-0.338638	-0.060809	0.0322396	-0.139685	0.0394906	-0.0951766
Chichester					-0.824105												-0.54832	-0.747854	-0.328861		-0.569555	-0.784647	-0.897702	-1.16815	-1.24638	-1.28572	-1.30605	-1.2771	-1.27816	-0.863315	-0.970575	-1.49962	-1.46467	-0.459216	-0.940901	-0.766934	-1.2162	-0.780596	-1.20875	-0.911743	-1.45071	-1.36967	-0.578255	-0.636261	-1.13658	-0.821686	-0.671391	-0.610315	-0.99486
Chiltern									-0.2622	0.0499607	0.0236415	0.30736	-0.280609			-0.0827513	-0.422918	0.0307603		-0.421989	0.157908	-0.182124	-0.295179	-0.264598	0.0551087		0.0746207	0.0243953	-0.675633	-0.0177539	-0.146203	-0.29504	0.21703	-0.119934	0.0295995	-0.766471	-0.437586	-0.257254	-0.907254	-0.434158	-0.0700398	-0.0681797		-0.209829	-0.13612	-0.139982	-0.913966	-0.00779191	-0.392337
Chorley					0.0654138				-0.276235				-0.294644		-0.383182	-0.397816		-0.460396	-0.439343	-0.134994	-0.458187		-0.00818314	-0.278633	0.0410741	-0.396197	0.0605861		-0.212546	-0.0317885	0.0438822	-0.212164	0.0269043	0.0421227	0.170467	0.122585	0.071258	-0.0160161	-0.222319	0.0289286	0.0408643	0.173058	0.0102334	0.253258	0.192268	0.271952	0.302448	0.0750835	0.417538
Colchester										-0.475346				-0.585246					-0.649585	-0.169145	-0.66843	-0.707431	-0.218426	-0.187845	-0.169168	-0.129318	-0.325748	-0.597822	-0.0548121	-0.308978	-0.224352	-0.343225	-0.308277	-0.520302	-0.136686	-0.388688	-0.138984	-0.70338	-0.35338	-0.658435	-0.470408	0.154701	-0.67713	0.286053	-0.281216	-0.23932	-0.138243	-0.290061	-0.139492
Conwy												-1.05315											-1.35465	-1.32407	-0.925186	-1.44164		-1.13199	-1.43408	-1.6213	-1.00156	-1.65555	-1.01854	-1.3555	-1.09682	-1.22389	-0.828055	-1.0157	-0.820602	-0.766635	-1.12952	-0.525595	-0.512329	-0.871364	-0.748438	-0.500487	-0.894261	-0.555384	-0.627903
Copeland														-0.932299		-0.955111		-0.716661		-0.993319	-0.538361	-0.577362	-0.565478	-0.358807	-0.914161	-0.351432	-0.6728	-0.546934	-0.547993	-0.735212	-0.638352	-0.623331	-0.588383	-0.624317	-0.784768	-0.63883	-0.406856	-0.682456	-1.00146	-0.637511	-0.817461	-0.493381	-0.723153	-0.684249	-1.10539	-0.53522	-0.406115	-0.579122	-0.838728
Corby															0.0192569						-0.0557483		0.269317	-0.177224	0.221664	-0.294788	-0.0140964	-0.286171	-0.287229	-0.173418	0.242201	-0.207665	0.128313	0.0923789		0.223993	-0.049182	-0.26679	-0.51885	-0.0457538	0.0173344	0.399406	-0.365479	-0.122455	0.252284	-0.529729	-0.525562	-0.522478	-0.481054
Cornwall and Isles of Scilly		-1.4911		-1.48742	-1.48032	-1.1734			-1.52094	-1.50981	-1.53612		-1.53934	-1.61971	-1.62788	-1.1654	-1.38062	-1.00613	-1.38301	-0.902573	-1.22577	-1.26477	-1.07679	-1.34724	-1.30054	-0.900535	-0.786175	-0.93331	-0.892976	-1.0802	-0.802879	-0.833616	-0.890438	-0.901548	-0.898143	-0.983814	-0.89469	-1.06883	-0.96187	-0.914742	-1.02775	-0.911942	-0.711589	-0.748405	-1.09383	-1.27378	-0.695581	-0.890864	-0.952102
Cotswold											-0.749479		-1.05373		-1.14227	-1.1569	-1.19604	-0.918451		-1.19511		-1.25627	-1.36933		-0.814921	-0.979191	-0.777681	-0.970574	-1.44875	-1.03391	-1.14117	-1.1931	-1.63527	-0.826107	-1.58862	-1.23856	-1.08577	-1.03037	-1.07831	-0.781309	-0.84316	-0.93821	-0.828033	-0.982949	-1.60821	-1.39022	-1.08503	-1.684	-0.864427
County Durham									-1.31671					-1.41548	-1.42366		-1.1764	-1.19984	-1.17879	-0.999378	-1.02154	-1.06054	-0.650719	-0.841988	-0.584429	-0.591575	-0.611913	-0.450332	-0.6162	-0.616333	-0.484711	-0.235607	-0.360359	-0.384394	-0.378648	-0.406008	-0.0347196	-0.204555	-0.229371	-0.202362	-0.154514	-0.105657	-0.345996	-0.213187	-0.298536	-0.273674	-0.176085	-0.22503	-0.0431549
Coventry					0.0773735	0.0832655		-0.121116			0.322597	0.305285				0.693325	0.478098	0.454654	0.572617	-0.123034	0.809045	0.593953	0.744139	1.01208	0.859214	0.894516	0.741553	0.879653	0.853771	0.797831	0.91618	0.833219	0.737834	0.762598	0.738729	0.532484	0.799221	0.685154	0.391701	0.785616	0.626855	0.707897	0.887495	0.742339	0.577808	0.723245	0.7652	0.689103	0.605589
Craven										-1.02896		-1.07259				-1.16167			-1.2032		-1.22205		-0.89698	-1.34352	-1.42175	-1.46109	-1.18039	-0.975346	-1.45353	-1.16362	-1.02101	-1.37396	-1.33901	-1.07392	-1.29236	-0.942304	-1.21548	-1.13206	-0.840049	-1.08711	-0.927114	-1.06792	-0.929716	-1.58978	-1.13586	-0.741783	-0.913708	-0.910624	-1.64735
Crawley											0.362709		0.359488	0.279128			0.21718	0.670857	0.214789	0.519138	0.673066	0.156943	0.52101	0.55159	0.774387	0.257935	0.635536	0.266552	-0.0355361	0.731488	0.493894	0.646087	0.380006	0.58711	0.523568	0.475686	0.503541	0.586963	0.732843	0.573916	0.393966	0.82719	0.363335	0.606359	0.805007	0.801145	0.425101	0.428185	0.724882
Croydon							0.129401		0.0937156		0.777497	0.964306	0.677367	1.14107	0.831867	1.08608	1.25522	1.08565	0.88485	1.33187	1.3097	1.25297	1.31601	1.22165	1.35551	1.31618	1.27563	1.02376	1.09526	1.24125	1.18284	1.207	1.40758	1.14803	1.23061	1.13351	1.06446	1.06245	1.21209	1.08809	0.905665	0.950494	1.10718	0.959	1.2284	1.07125	0.960464	0.976513	0.991608
Dacorum			-0.0342996			0.227149	0.0402329			-0.285352	-0.311671		-0.0138615		0.19863	-0.418064		0.121417	0.23938	0.145789	-0.478435		0.44869	-0.298881	-0.0760836	-0.115415	0.0403383	-0.106797	-0.408886	0.216809	0.199726	-0.0862839	0.144959	0.181576	-0.247721	-0.0226018	0.0924029	-0.0362639	-0.339477	-0.0424716	0.117527	-0.0232808	0.253227	0.0569188	0.17202	-0.0493252	0.0517515	0.00907825	0.0505023
Darlington						-0.218175						-0.297185							-0.427794				-0.598694	-0.267084	-0.169226	-0.208557	-0.404986	-0.199939	-0.678119	0.0889049	-0.546629	-0.297525	-0.0864855	-0.12242	0.223408	-0.467926	0.405026	0.0412904	0.39129	0.232363	-0.248617	0.184607	0.419722	-0.115404	0.00752216	0.158563	0.0377907	-0.0102775	0.128057
Dartford						0.215394			0.168883			0.136383					0.309196	0.285752	0.482897	0.611154	0.588991	0.6469	0.311996	0.768545	0.741465	0.446861	0.572651	0.455479	0.0564801	0.647413	0.88694	0.895711	0.847686	0.679126	0.694766	0.810741	0.931349	0.872799	0.938802	0.665932	0.758983	0.442085	0.6772	0.733138	0.874747	0.659078	0.795871	0.474444	0.464715
Daventry						-0.442878					-0.504577								-0.652496	-0.950207	-0.972371	-0.534251	-0.647306	-0.616725	-0.47311	-1.21141	-0.754628		-0.902821	-0.612919	-1.07236	-1.12429	-0.487279	-0.581205	-0.741657	-0.993659	-1.1419	-1.00732	-0.958351	-1.13847	-1.07538	-0.818247	-1.2821	-1.03908	-1.06228	-0.96923	-0.965063	-1.4391	-0.920555
Denbighshire																					-1.07372	-1.11272	-1.22577		-0.671367	-1.01173	-0.855975	-1.00311	-1.3052	-0.647319		-0.748514	-0.646618	-0.52765		-0.793976	-0.465091	-0.409698	-0.582577	-0.499452	-0.331628	-0.794655	-0.304267	-0.596356	-0.288564	-0.644608	-0.589289	-0.394319	-0.38508
Derby						0.185069				0.45072	0.424401		0.12015	0.0397896	0.633672	0.795129	0.454963	0.556458	0.975451	0.455891	0.859696	1.06373	1.035	1.15735	0.79829	0.671809	0.600318	1.02721	1.00388	0.88033	0.917314	0.966057	0.817361	0.845096	0.840533	-0.0646818	-0.212918	0.745565	0.534897	0.568661	0.631749	0.747553	0.688268	0.367021	0.410767	0.482626	0.565974	0.693997	0.531301
Derbyshire Dales									-0.868146		-0.582305					-0.989728	-1.02886				-0.448039	-0.611979	-0.725034	-0.694453	-1.24981	-0.812017	-1.00845	-0.377431	-0.980549	-0.565708	-0.84906	-0.804076		-1.50403	-1.12041	-1.07139		-1.08505	-1.03608	-0.915166	-1.15311		-0.66086	-0.940714	-0.486794	-0.825109	-1.04279	-1.03971
Doncaster										-0.411355						-0.544067	-0.583203	-0.907677	-0.284564	-0.281245		-0.0993713	-0.580403	-0.0727013	-0.0637843	-0.190266	-0.687725	0.142863	0.0671712	-0.0231376	-0.160361	0.021796	-0.282074	-0.405158	-0.431716		-1.37602	-0.572442	-0.192479	0.00761632	-0.531355	-0.0523741	-0.215199	-0.159261	-0.597436	-0.0572292	-0.013554	0.00801368	0.131625
Dorset										-1.36315	-1.38947	-1.10575	-1.39269	-1.17202	-1.48123		-1.23397	-1.55845	-1.23636	-1.05695	-1.07912	-0.817087	-1.10623	-1.37668	-1.27882	-0.795277	-1.03746	-0.883569	-0.942619	-0.895755	-1.25829	-0.833093	-0.974235	-0.834078	-1.08248	-1.1004	-0.94761	-1.11407	-0.78889	-0.792915	-0.881094	-1.40211	-1.167	-1.32191	-1.04408	-1.12713	-1.42399	-1.06872	-1.0273
Dover										-0.456148				-0.265018	-0.574225			-0.651439	-0.630386	-0.627067			-0.324166	-0.770706	-0.371818	-0.189301	-0.908609	-0.879653	-0.278651	-0.7669	-0.351281	-0.147935	-0.368259	-0.404193	-0.543456	-0.494428	-0.119786	-0.860272	-0.15809	-0.514298	-0.275118	-0.194077	0.0410385	0.0969763	-0.341198	-0.220121	0.0850756	0.162793	-0.229438
Dudley							0.0754782		0.340823	0.0509237		0.609353	0.0213839	0.242054	0.534906	0.395333	0.180105	0.633783	0.876685	0.959185	0.635992	0.773082	0.936233	0.850308	0.888581	0.999012	0.74459	0.831538	1.00657	0.886299	0.799242	0.660166	0.916963	0.608028	0.917858	0.857742	0.785226	0.52186	0.540867	0.432106	0.885166	0.813597	0.502352	0.666195	0.312001	0.7818	1.03148	0.806084	1.12273
Ealing		0.316178	0.548521	0.319854	0.326957		0.322023	0.128467		0.996439	1.27115	0.73096	0.74505	0.488599	1.08248	1.31088	1.07986	1.35745	1.3785	1.33067	1.18357	1.32066	1.41473	1.50142	1.46098	1.32774	1.37649	1.17499	1.27085	1.16281	1.30542	1.04938	1.32984	1.1556	1.14801	0.928195	1.11095	1.22578	1.19759	1.11438	1.3631	1.19636	1.24181	1.28072	1.14481	1.27386	1.03251	0.980079	0.957834
East Cambridgeshire																				-0.942731				-0.785341	-1.1646	-0.726814	-0.747152		-1.19638	-0.605443	-0.763856	-1.11681	-0.905772	-1.41883	-1.03521	-0.685153	-0.73648	-0.999845	-0.729027	-1.13099		-0.986862	-0.973596	-1.33263	-1.35583		-0.735739	-0.954503
East Devon		-0.850143	-0.0157398	-0.846467		-0.833472	-0.844297						-0.42127	-0.978752		-0.700534							-1.21399	-1.18341	-0.659584	-0.698915	-0.844192	-0.991327	-0.816294		-0.985835	-1.03776	-0.701782	-0.737717	-1.43328	-0.782193	-1.53249	-0.971947	-1.04792	-0.830092	-0.465974	-0.606781	-0.593515	-0.827611	-0.975752	-1.23489	-1.53175	-0.829694	-1.01012
East Hampshire						-0.633999						-0.235888	-0.221797			-0.501061		-0.86467	-0.843617	-0.238238	-0.385341	-0.424342	-0.412458	-0.983937	-0.585049	-0.402532	-0.42287	-0.490824	-0.491882	-0.679101	-0.418384	-1.01438	-0.803339	-0.617425	-0.756687	-0.406629	-0.634047	-0.198442	-0.547413	-1.02856	-0.421402	-0.486489	-0.269103	-0.230198	-0.35031	-0.433352	-0.332275	-0.329191	-0.509616
East Hertfordshire	-0.504665		-0.0832816							-0.635364	-0.360653	-0.678994		-0.745264		-0.768076		-0.830655	-0.332481		-0.527417		-0.503382	0.129259	-0.329186	-0.766457	-0.133582	-0.757839	-0.360958	-0.402048	-0.752346	-0.436296	-0.205053	-0.37929	-0.722672	-0.849735	-0.395912	-0.437428	-0.291549	-0.596604	-0.191093	-0.549384	-0.439208	-0.293093	-0.265142	-0.700367	-0.696201	-0.253784	-0.350662
East Lindsey											-1.22994									-1.37454		-1.4357		-1.21715		-1.03368	-1.35505	-1.02506	-1.62818	-1.51437	-1.3206	-0.895406	-1.11573	-1.07248	-1.29093	-1.41799	-1.39014	-1.2098	-1.55877	-1.26177	-1.10177	-1.7197	-0.75219	-0.861348	-1.18558	-1.26862	-1.02142	-1.16446	-1.21995
East Northamptonshire									-0.375533			-0.709063					-0.83728		-0.839671	-0.836352	-0.858515	-0.596487	-0.53345	-0.50287	-0.757194	-1.09756	-0.418923	-0.389968	-0.788966	-0.499064	-0.560566	-0.27007	-0.577544	-1.01142	-0.384763	-0.879804	-0.851949	-0.893466	-1.02059	-0.848521	-0.563584	-1.18151	-1.16825	-0.925222	-0.948423	-1.3325	-1.0273	-0.848124	-0.982791
East Riding of Yorkshire										-1.03861	-1.06493	-1.08224	-0.767121			-1.17132	-1.51149	-1.53493	-1.21285			-1.2707	-0.98581	-1.35317	-0.954281	-1.29464	-1.31498	-1.28602	-0.764205	-0.872242	-0.757653	-1.03143	-1.10562	-0.907475	-0.790127	-0.855042	-0.702249	-0.743765	-0.694796	-1.04561	-0.59434	-1.07757	-0.638335	-0.670011	-0.492298	-0.591731	-0.701508	-0.88551	-0.844086
East Staffordshire									-0.556843			-0.112221			-0.186669	-0.377394	-0.71756	-0.439974	-0.418921	-0.716632	-0.261674	-0.175736	-0.288791	-0.258211	-0.239534	-0.278865	-0.697143	-0.270247	-0.125178	-0.254405	-0.440846	-0.492772	-0.554734	-0.238485	0.0659501	-0.760083		-0.104739	-0.247655	-0.728801	-0.239744	-0.216694	-0.349556	-0.407561	-0.226643	-0.133594	-0.363511	-0.251282	-0.1641
East Suffolk							-1.16612				-1.21699	-0.933272	-1.22021	-1.30057	-1.00772	-1.32338	-1.36252			-0.88447	-0.781694	-0.945634	-0.53581	-0.90317	-1.10634	-0.622794	-0.864981	-1.13706	-0.712145	-0.802454	-0.939677	-0.606253	-0.956655	-0.992589	-1.05613	-0.592129	-0.854309	-0.895826	-0.545826	-0.646761	-0.641665	-0.752509	-0.848387	-0.797248	-1.17263	-0.681644	-0.49184	-0.620035	-0.394086
Eastbourne											0.67165						0.526121	0.201647	0.222701	0.22602		0.164855		0.559502		0.441937	0.421599	0.274464	-0.0276247	0.0861865	0.404895	0.449879	0.387917		-0.16749	0.358659	-0.266699	0.536882	0.518905	0.690972	0.100847	0.181889	-0.105875	0.13715	0.113948	0.331936	0.637132	0.436097	0.623649
Eastleigh									0.128946	0.140076			0.110537	0.0301764	0.0219985	0.0073644		-0.0552152	0.266868	-0.0308432	0.424115	0.686143	0.396997	-0.174482	0.349344	0.00898336	0.465766	0.494722	0.317573	0.373392	0.148033	-0.204924	0.227965	0.271212	0.420745	0.323645	0.430681	0.133892	0.262042	0.382956	0.241925	0.402147	0.336232	0.0563782	-0.142915	0.171983	0.255331	0.656355	0.220658
Eden													-1.31847		-1.40701			-1.48423	-1.16214			-1.0439	-1.63407	-1.30246	-1.3807	-1.24394	-1.26427	-1.71244		-1.59969	-1.18407	-1.45784	-1.12186	-1.63492	-1.85336	-1.80434	-1.65154	-1.69306	-1.94512	-1.47202	-1.88606	-1.80501		-1.54872	-1.39583	-1.47888	-1.95183		-1.4302
Elmbridge								-0.105046			0.0376372	0.622386	0.0344166	-0.0459437	-0.0541216		-0.107892	0.947846	0.491778	0.194067	-0.129127	0.433932	0.621907	0.652488	0.449316	0.476931	0.514585	0.418602	0.484491	0.598302	0.424095	0.564054	0.407117	0.0190004	0.277678	0.150615	0.400318	0.261892	-0.115108	0.00580643	-0.232135	0.326027	0.464232	0.348235	0.0819954	0.351135	0.10003	0.182295	0.0476279
Enfield						0.169768		-0.0346141	0.123257	0.833358	0.409099	0.868909	0.706908	0.869586	0.31734	0.302706	1.04172	0.784194	1.13624	1.2645	0.844395	1.15758	1.13167	1.20004	1.06382	0.906385	0.886047	1.01191	0.664067	0.920545	0.955258	0.919721	0.985704	0.902345	0.870989	0.765115	1.00223	0.934383	0.969565	0.951299	0.917478	0.96073	0.973997	0.719697	1.11857	0.643416	0.813914	1.03088	0.746448
Epping Forest												-0.531854	-0.216734		-0.129181	-0.620936	-0.182951	-0.206394	-0.361432	-0.0570835	-0.204186	0.0578431	-0.356242	-0.0246314	0.265112	0.0338956	0.100708	0.167452	0.0872123	-0.196917	0.0937635	0.0961948	0.155967	-0.0560585	-0.0112604	-0.158527	0.078587	0.107651	-0.103016	-0.303336	-0.0853456	-0.305334	0.0881434	0.0649	-0.227147	-0.113895	-0.196878	-0.148036	-0.328461
Epsom and Ewell										0.810578					0.39147	0.376836		0.615287			0.793586	0.879524	1.00951	0.797049	0.593878	0.679485	0.835238	0.864194	0.930083	0.800856	0.693596	1.06764	0.898466	0.464592	0.246149	0.772298	0.992038	0.582545	0.807606	0.694436	0.690578	0.771619	0.960977	0.550789	0.770625	0.956428	0.448711	0.849736	0.49322
Erewash						0.0374104					-0.0242884		0.273521	-0.107869	0.184983	0.34644	-0.169817	0.107769	-0.172208	0.308232	0.507918	0.0709764	0.435043	0.386442	0.308209		0.151629	0.356677	0.480557	-0.0076919	0.186078	-0.166878	-0.13193	0.0539848	0.0396615	-0.513371	-0.661607	-0.402094	-0.654154	-0.357149		-0.0369284	0.101277	0.0432712	-0.58199	-0.364003	-0.660866	-0.180661	0.286732
Exeter		0.388313		0.391989									0.340064	0.259704		0.537922				0.499714			0.325494		0.453933	0.238511	0.218172	0.548158	0.24607	0.456791	0.37756	0.677816	0.360582	0.421558	0.407234	0.331323	0.404936	0.705842	0.0144485	0.612484	0.471452	0.455583	0.821032	0.653882	0.0866127	0.40151	0.405677	0.408761	0.529366
Fareham											0.145043	0.127732	0.141822		0.530405	0.515771	0.300544	0.57813	-0.00287646	0.000442501	0.4554	0.416399	0.428283	0.555773	0.38063	0.21636	0.417871	0.702099	-0.253202	0.600972	0.276228	0.127392	0.405378	0.223316	0.0840541	0.354931	-0.492276	-0.0566713	0.117237	-0.0117266	-0.12473	-0.344718	0.270608	0.212603	0.189401	0.28245	0.110525	0.289701	0.0300949
Fenland					-0.666105							-0.739223	-0.725133					-0.890884	-0.869831		-0.888676	-0.927677	-1.04073	-0.53303	-0.787355		-0.847024	-0.818068	-0.643035	-0.608405		-1.04059	-0.352432	-0.564457	-0.958992	-0.432843	-1.0582	-0.798687	-0.749718	-0.753743	-0.292714	-0.609613	-0.295317	-0.779291	-0.501462	-1.06163	-0.65952	-0.878284	-0.83686
Flintshire										-0.599059											-0.491113	-0.831144		-0.612588	-0.389791	-0.332213	-0.574399	-1.02256	-0.722593	-0.210842	-0.290073	-0.399992	-0.307051	-0.467924	-0.385337	-0.813431	-0.308455	-0.158086	-0.255245	-0.305027	-0.351083	-0.160897	-0.402903	-0.682758	-0.103899	-0.311881	-0.307714	-0.258872	-0.518478
Folkestone and Hythe									-0.52148	-0.510349		-0.55398	-0.539889		-0.628427			-0.705641	-0.684588	-0.681269			-0.253429	-0.824908	-0.903141	-0.942473	-0.485689	-0.933855	-0.235943	-0.520072	-0.405483	-0.202137	-0.820401	-0.856335	-0.472719	-0.724721	-0.395836	-0.437353	-0.689413	-0.325461	-0.505411	-0.7254	-0.058921	-0.293018	-0.79334	-0.0013218	0.0820262	-0.21592	-0.225648
Forest of Dean																		-0.573708			-0.872529	-0.91153		-0.516884	-1.07224	-1.11157		-0.403982		-0.814108	-0.57458	-0.480378		-0.849341	-0.465724	-0.291758	-0.644114	-0.60645	-0.85851	-0.737596	-0.674508		-0.705139	-1.24027	-0.962437		-0.564192	-0.640289	-0.996805
Fylde											0.0973756		0.094155							-0.0472249		-0.10839	-0.522474	-0.190864	-0.570127	-0.609458	-0.629796	-0.299811	-0.300869	-0.789118	-0.294318	-0.124396	-0.186357	-0.34723	0.103334	-0.0906767	0.113269	-0.104339	-0.23146	-0.235485	-0.297336	-0.216294	-0.0780892	0.0399965	0.0167951	0.000699241	0.00486599	0.117095	0.0493743
Gateshead												-0.155023					-0.28324			-0.282312	-0.00344533		0.242439	0.419147	-0.504184	0.456485	0.0382066	0.579046	0.367134	0.753946	0.573258	0.761091	0.639254	0.520346	0.81554	0.674236	0.848219	0.826906	0.845207	0.7847	0.81	0.787501	0.686824	0.628818	0.702527	0.668702	0.640684	0.705917	0.826522
Gedling											0.413664		-0.0666779	0.153992			-0.208986	0.244692	0.390683	0.269064	0.0708087	0.0318076	0.219783	0.347273	0.348221	0.30889	-0.0124781	0.141416	0.0154194	0.129231	0.146909	0.0158016	0.306023	-0.207033	0.176584	0.146431	-0.00180617	0.0358585	-0.216202	0.302652		-0.0760972	0.238199	0.305132	0.458022	0.250041	0.145063	0.206139	-0.178405
Gloucester								0.265106								0.301396	0.56329		0.259869	0.263188	0.843085	0.804084		0.420579	0.342346	0.604045	0.583707	0.855701	0.486665	0.600477	0.794247	0.566229	0.601177	0.389152	1.12495		0.77047	0.728953	1.0332	0.618996	0.983114	0.95942	0.709445	0.987232	0.89148	0.808437	1.02648	0.853477	0.894901
Gosport													0.608938	0.528578	0.82143	0.505766	0.46663	0.920308	0.46424	1.06962	0.445395	0.707424	0.594369	1.02289	0.546716	0.206355		0.817033	0.514944	0.327726	0.345404	0.837546	0.726366	0.292492		0.123077	0.5769	0.535384	0.760444	0.580328	0.342387	0.423428	0.135664	0.0776587		0.272445	0.276611	1.02006	0.497211
Gravesham														-0.0636599		0.214558			-0.127998	-0.124679		-0.185844	-0.298899	0.0327113	0.255508	0.517207	0.707722	-0.0762353	0.399828	-0.565542	0.297234	0.441603	0.21331	0.440617	0.481811	0.30899	0.461783	0.619839	0.089025	-0.0119098	0.294216	0.308311	0.446516	0.263572	0.161189	0.525305	0.228441	0.386428	0.0299117
Great Yarmouth																-0.331774		-0.0933232	-0.3733		-0.392145		-0.243171	-0.21259	-0.114732	0.271905	-0.174402	0.222531	0.0753446	-0.333723	-0.492135	-0.544062	-0.509113	-0.244018	0.0146604	0.239779	0.283428	0.0957837	-0.0101487	0.140728	0.0489147	0.0630092	0.298124	0.0852169	-0.305961	0.247818	0.217223	0.0442158	-0.51642
Greenwich							0.391249			0.843816	0.942435	1.10122	1.03612	0.557824	1.02677	0.932952	1.34097	1.25058	0.970607	1.3419	1.42888	0.912761	1.1355	1.28258	1.20435	0.934571	1.16951	1.08932	0.983523	0.959032	1.24971	1.22581	1.18698	1.13465	0.978356	1.26627	1.25936	0.96257	1.12548	1.0287	1.04833	1.05473	1.03997	0.847267	1.27404	0.903751	0.817741	0.786063	0.748306
Guildford			0.161178					-0.559906			-0.417223	0.0425869	-0.119414			0.175354	-0.0856308	-0.285166	0.133828	-0.0847023	-0.282957	-0.321958	-0.258922	-0.705463	-0.181636		-0.542335	-0.337288	-0.116498	0.143442	-0.382948	-0.191836	-0.0988957	-0.192822	0.299939	0.135087	0.0594014	0.204971	-0.00569636	-0.449054	0.125918	-0.128833	0.220226	0.224368	0.347294	0.146153	-0.012408	0.0284648	-0.708262
Gwynedd																-1.49472		-1.25627	-1.53625					-1.37554	-1.45377	-1.4931	-1.81447	-1.30839	-1.78657	-1.97379	-1.65508		-1.97309	-1.23087	-1.32438		-1.2475	-1.22207	-1.31923	-0.876092	-1.18098	-0.923848	-1.01973	-0.491466	-0.86685	-1.25092	-0.945726	-1.17672	-0.74995
Hackney and City of London								0.832327	0.689169	0.700299	1.57707	1.43482	1.27282	1.28937	0.883251	1.34574	1.3066	1.35011	1.30421	1.67551	1.20619	1.64431	1.65619	1.68677	1.51163	1.64839	1.47829	1.35598	1.45183	1.38955	1.59756	1.58575	1.669	1.50044	1.55084	1.52732	1.4346	1.45754	1.32287	1.29536	1.3073	1.36031	1.23888	1.09372	0.961376	1.11242	0.815554	1.04049	0.860062
Halton												0.401207	0.114267	0.0339072		0.0110952	0.272989	-0.0514844		-0.0271124				0.528218	0.228137	0.0127142	0.536444	0.674544	0.0202734	0.611206	0.503946	0.342875	0.678854	0.752064	0.579378	0.804497	0.841897	0.517834	0.63375	0.659689	0.625867	0.66912	0.243053	0.486078	0.559786	0.590687	0.594854	0.483995	0.70151
Hambleton			-0.824649									-1.11933				-0.907383		-1.27099		-1.24662	-1.26878		-1.42084	-1.08923	-0.991372	-1.50782	-0.829193	-1.19818	-0.898205	-0.784394	-1.19268	-0.943581	-0.908632	-0.944566	-0.941161	-0.989043	-0.73934	-0.739463	-1.73189	-1.13385	-0.769733	-1.29075	-1.10139	-0.85837	-1.35869	-1.14071	-0.960447	-1.25839	-0.99512
Hammersmith and Fulham				0.849393		1.16342			1.293	1.30413	1.84208	0.783377	1.27459	1.01814	1.18605	1.17142	1.55825	1.58596	1.12989	1.55918	1.67532	1.70887	1.59581	1.65858	1.71297	1.7751	1.27764	1.48268	1.24754	1.29441	1.51166	1.61234	1.51696	1.48102	1.4667	1.31161	1.36749	1.46428	1.44958	1.1668	1.46033	0.912987	1.16929	1.22043	1.19723	1.63707	1.56205	1.39764	0.810679
Harborough						-0.694821			-0.264211									-0.925493	-0.427318	-0.901121	-0.923284	-0.485164	-0.77431	-0.74373	-0.821963	-0.861294		-1.15371	-1.15476		-0.421215	-0.89911	-0.864162	-0.900096	-0.9936		-0.916718	-1.13433	-0.687416	-0.788351	-0.628353	-0.945251	-0.454864	-1.29102	-0.712162	-1.09623	-0.915977	-1.08898	-0.871468
Haringey								0.401832	0.860734	1.04796	1.32267	1.3723	1.44438	0.460934	1.05482	0.739152	1.00105	1.48949	1.3966	1.44131	1.41914	1.38014	1.40179	1.53503	1.29199	1.13871	1.39713	1.35145	1.35039	1.26008	1.232	1.28653	1.40691	1.35518	1.23685	1.00968	1.05332	1.3428	1.09074	1.21165	1.01511	1.05475	1.1472	1.24046	0.986814	1.0499	0.606908	0.75612	0.554506
Harlow												0.513493	0.527584		0.439046					0.687234	0.364041	0.62607	0.910955	1.02072	0.641453	0.970099	0.949761	1.13362	0.609681	0.945341	0.808118	1.02504	1.05999	0.989289	0.594755	0.643782	0.934878	0.851969	0.804029	0.800004	0.960002	0.518165	0.0543099	1.0377	0.818201	0.89006	0.973408	0.675463	0.415857
Harrogate												-1.11826		-1.18453				-0.968891	-1.24887	-0.546579	-0.966683		-0.942647	-1.38919	-0.68927	-1.02963	-1.04997	-1.49813	-0.721042	-0.908261	-1.19161	-0.72066	-1.20859	-0.767403	-0.793961	-0.891061	-1.26115	-0.876694	-0.952663	-0.889741	-0.972781	-0.98865	-0.878473	-0.936479	-1.05659	-0.78745	-0.834436	-0.889344	-0.651625
Harrow			0.589984						1.02677	0.338932	1.01158	1.1404	0.911452	1.18327	0.999005	1.2854	1.31321	1.50537	1.20609	1.31414	1.40112	1.28294	1.27255	1.42231	1.40854	1.36921	1.48853	1.34679	1.2761	1.15851	1.17619	1.05463	1.21921	1.05364	1.18948	1.2385	1.09027	1.09618	1.09772	1.15584	1.15678	0.998943	1.01221	1.12054	0.98536	0.902317	1.03776	1.12628	0.896635
Hart												-0.334647		-0.400917		-0.423729	-0.462865		-0.465255		-0.4841	-0.523101	-0.636156	-0.304545	-0.206687	-0.0241697	-0.141418	0.0636292	-0.11352	-0.0577012	-0.0400225	-0.459926	-0.902098	-0.460911	-0.378325	-0.204358		0.00382867	-0.102104	-0.474105	-0.411017	-0.506067	-0.191771	-0.0736849	0.0792049	0.0419198	-0.254943	-0.251859	-0.432284
Hartlepool																-0.0632403		-0.12582		-0.101448					-0.0222902	-0.362651	-0.0819595	0.123088	-0.355092	0.156659	-0.0475109	-0.0994373	-0.24058	0.200607	0.283194	0.0311916	0.360076	0.40571	0.191438	0.363504	0.07441	0.155451	0.344809	0.110712	0.388541	0.356651	0.406575	0.0117192	0.849023
Hastings																0.436138								0.254291		0.437757	0.417419	0.145345	0.746346			0.399941	0.258798	0.222864	0.00442088	0.0534487	0.507272	0.164725	0.213695	-0.0913598		0.0527697	0.367066	0.485152	0.285859			-0.0909624	0.427583
Havant											0.573396		0.570175		0.180607	0.643094	0.126837	0.404424	0.601568	0.127766	0.707662	0.844752	-0.046454	0.461248	0.507953	0.468622	0.323345	0.57415	-0.125879	0.385873	0.403551	0.606897	0.590693	0.554759	0.336316	0.628382	0.237107	0.707474	0.420651	0.115597	0.303623	0.0836348	0.272993	0.214987	0.0156943	0.585864	0.334758	0.337843	0.379267
Havering						0.0267118			-0.0197987		0.266043	-0.0522984	-0.0382077	0.182462	0.572224	0.15965	0.296605	0.79604	0.662192	0.422472	0.5764	0.873191	0.646193	0.880893	0.712484	0.600602	0.538871	0.345978	0.521011	0.609998	0.828592	0.822423	0.8854	0.912518	0.749122	0.837659	0.774852	0.854379	0.879215	0.746096	0.809184	0.730524	0.868729	0.660962	0.583402	0.646488	0.670858	0.33152	0.414336
Herefordshire, County of						-1.26107							-1.32599	-1.40635	-0.937402		-1.46829			-0.768395		-1.05141	-0.863434	-1.13388		-1.72857	-1.44788	-1.11789	-1.11895	-1.20926	-0.936307	-1.16432	-1.20856	-1.24449	-1.25882	-1.20979	-0.918691	-1.52448	-1.25366	-1.25769	-1.11542	-1.03437	-0.845017	-1.01217	-1.1815	-1.48639	-1.26037	-1.11116	-0.873442
Hertsmere			0.288001	0.0593335							0.0106294		0.308439	-0.0729515	0.219901	0.205267		0.619808	0.56168	0.34315	0.144895	0.583016	0.646052	0.72239	0.685549	0.604826	0.584487	0.516533	0.515475	0.601257	0.646965	0.432311	0.70462	0.536061	0.250671	0.47579	0.414703	0.507885	0.611212	0.490682	0.48122	0.122928	0.488377	0.476129		0.272975	0.415444	0.418529	0.263658
High Peak		-0.370011								-0.68975	-0.716069				-0.807828	-0.822462				-0.860669			-0.432829		-0.60542	-0.820843	-1.14221	-0.636134	-1.11431	-0.699472	-0.681794	-0.73372	-0.601862	-0.859644	-0.476028	-0.72803	-0.399145	-0.695934	-0.567784	-0.65099	-0.80975	-0.50686	-0.891534	-0.472418	-0.796649	-0.402571	-0.238703	-0.504464	-0.353896
Hillingdon		-0.00266213		0.00101384	0.309147			0.110657		0.279659	0.25334	0.537058	0.42621	-0.131271	0.559521	0.800159	1.0109	0.482307	0.918334	0.849102	0.739788	0.746545	0.863939	0.919343	0.816286	0.847536	0.941141	0.596516	0.809338	0.6456	0.903039	0.675021	0.62282	0.975066	0.644649	0.667347	0.657413	0.704838	0.577716	0.823569	0.703726	0.692997	0.554996	0.648258	0.625057	0.653988	0.594486	0.83733	0.68246
Hinckley and Bosworth											-0.457628						-0.603157	-0.325571	-0.304518	-0.301199	-0.624392	0.0355765	-0.475418	-0.143808	-0.523071	-0.386311	-0.0386724	-0.252755	-0.855873	-0.565971	-0.548292	-0.37837	-1.04239	-0.300174	-0.217587	-0.168559	-0.492887	-0.136464		-0.137277	-0.125341	-0.470268	-0.235153	-0.213977	-0.170232	-0.797343	0.051922	-0.0911218	-0.0954552
Horsham									-0.392641			-0.726171		-0.49141	-0.800618	-0.815252	-0.377267	-0.877832		-0.55243	-0.398502	-0.914625	-1.02768	-0.519978	-0.473272	-0.114663	-0.65788	-0.503986	-0.629983	-0.34008	-0.373554	-0.726511	-0.515471	-0.250375	-0.769848	-0.498972	-0.50108	-0.542597	-0.493627	-0.497652		-0.499651	-0.407203	-0.6413	-0.18738	-0.446514	-0.266256	-0.497255	-0.397839
Hounslow	0.424575	0.312585	0.544928							0.594906	1.04571	0.250246	0.963307	0.786036	0.874768	1.11541	1.02512	1.13998	1.23358	0.968055	1.24692	0.964882	1.17919	1.15541	1.13153	1.03784	1.25639	0.773461	1.0454	1.06231	1.0422	1.153	1.20131	1.02707	0.959896	1.05723	0.860687	0.986662	0.999419	1.01388	0.900875	0.732038	0.905006	0.687299	1.01089	0.857262	0.8351	0.889336	0.821616
Huntingdonshire													-0.944798			-1.04797		-0.50849		-0.785148	-0.409372	-1.14734	-0.658338	-0.752696	-0.529899	-0.87026	-0.66875	-1.03773	-0.862701	-0.74889	-0.731211	-1.08417	-0.92428	-0.784123	-0.780718	-0.953539	-0.976837	-0.775315	-0.617201	-0.534076	-0.60929	-0.954218	-1.11704	-0.697927	-1.02216	-1.28129	-0.623913	-0.671981	-0.834677
Hyndburn												0.135044			0.060597			-0.0166167							-0.214117	-0.253448	0.0272437	0.0561996	-0.245889	0.168952	-0.114399	-0.166325	0.470683	-0.167311	0.091367	0.265334	0.469279	0.0755803	-0.000388933	0.518465	0.0586745	0.139716	0.152982	0.0949767		-0.187359	0.117838	-0.00401634	0.259256
Ipswich										0.74733							0.274452	0.251009			0.554247	0.515246	0.402191	0.608863	0.0535083	0.713147	0.838937	0.0227948	0.322766	0.436578	0.697294	0.40233	0.534188	0.702374	0.358992	0.930899	0.782662	0.644236	0.693205	0.48506	0.849179	1.04416	1.08961	0.487541	0.765369	0.820629	0.686493	0.74073	1.20812
Isle of Anglesey											-0.836379			-0.91996																-0.643691	-0.927042		-1.42114	-1.45708	-1.07346		-0.996576	-1.21418	-1.16521	-0.771299		-0.849019	-1.01184	-0.768819	-0.79202	-0.875063	-1.47296	-0.867812	-1.12742
Isle of Wight				-0.515625						-0.53801										-0.70893	-0.731093	-0.168034	-0.582119		-0.930802	-0.970133	-0.990471	-0.660486		-0.672672	-1.13211	-0.28095	-1.14909	-1.18503	-0.625318	-0.752382	-0.599588	-0.942135	-0.495225	-0.89719	-0.436162	-0.576969	-0.739794	-1.09883		-0.603014	-0.297817	-1.19782	-0.554339
Islington								0.700951		1.17098	1.14466	1.82632	1.53938	1.45902	1.53003	1.43621	1.5432	1.57775	1.64996	1.17615	1.63111	1.54096	1.90503	1.83415	1.51855	1.34092	1.59358	1.29155	1.52457	1.48862	1.57688	1.45437	1.58109	1.39903	1.53597	1.05352	1.10941	1.31093	1.29295	1.28892	0.874891	0.955933	1.21224	1.15423	1.13103	1.24428	1.05215	1.28932	0.853625
Kensington and Chelsea		1.57888		1.58256	1.76575		0.982669	1.09014	1.54904	1.95811	1.9318	1.69264	1.4057	1.45027	0.840037	1.60355	1.63136	1.66591	1.48285	1.48616	1.464	1.50418	1.56722	1.54665	1.71145	1.9062	1.80668	1.48885	1.48779	1.70806	1.64276	1.5162	1.66925	1.48719	1.23878	1.22086	1.33587	1.53171	1.60296	1.55318	1.40239	1.04409	0.932422	1.24239	1.21919	1.0692	1.24946	1.20139	1.11788
Kettering							-0.301761				-0.352635	-0.369946	-0.355855				-0.498164		-0.500554	0.104825		-0.25737	-0.194333	-0.339844		-0.457408	-0.778777	-0.0508508	-0.449849	0.061902	0.31003	0.069047	-0.460276	0.0680614	-0.413623	0.00338126	-0.688923	-0.253319	-0.982501	-0.685495	-0.923437	-0.365275	-0.130159	-0.586105	-0.211366	-0.692349	-0.290242	-0.384068	-0.0996058
King's Lynn and West Norfolk											-1.13933			-1.22291	-1.23109	-1.24572	-0.807739	-1.3083	-1.28725		-1.3061		-1.45815	-1.42757	-1.02868	-0.700037	-0.787322	-0.934458	-0.935516	-1.12273	-1.00815	-0.980891	-0.878996	-0.760028	-1.07538	-1.02635	-0.600559	-0.672039	-0.513925	-0.472192	-0.506014	-0.306873	-0.314796	-0.49774	-0.249875	-0.457856	-0.433486	-0.295704	-0.369673
Kingston upon Hull, City of	0.318659																				0.471998			-0.126599	0.0961981	0.232958	0.0365288		0.240517	0.0532986	-0.105114	0.2409	0.479968	0.540944	0.526621	0.274619	0.67045	0.561987	0.486017	0.641693	0.821287	0.818008	0.685146	0.803232	1.0511	1.01226	0.525063	0.674275	0.949783
Kingston upon Thames								0.301865			0.444548	0.427237	0.441327	0.838088	0.653819	1.03713	1.07717	0.576606	1.07478	1.0781	0.277784	0.238783	1.16712	1.36043	1.19202	1.18487	1.0598	0.825513	1.16025	1.13784	0.955945	0.779079	1.06391	1.12488	0.947831	0.909708	0.921173	1.02099	1.1369	1.08941	0.873746	0.556847	1.32978	1.02399	1.1656	1.03425	1.08672	1.15348	1.15351
Kirklees									-0.580468	-0.569337	-0.595656				-0.687415	-0.401019	-0.741185	-0.0656589	-0.442546	-0.138197	-0.285299	-0.3243	-0.312416	-0.105745	0.0378708	0.0399324	-0.0217985	-0.0386002	0.18219	0.0976337	0.115312	0.164844	0.181309	0.105866	0.0123615	-0.00555743	0.229423	0.140481	0.0966969	0.000901725	-0.020331	0.145031	-0.227053	0.212266	0.244582	0.14381	0.182739	0.0261227	0.210214
Knowsley												0.0614649			0.288048			0.210834		-0.0658242	0.389134	0.174041	-0.240044	0.392597	0.712303	0.51807	0.497732	0.68159	0.759713	0.815532	0.624935	0.714338	0.836436	0.800502	0.744786	0.765785	0.946607	0.576032	0.74994	0.907284	0.587155	0.765106	0.505371	0.799548	0.424165	0.835972	0.857172	0.860256	0.565888
Lambeth			0.864528	0.635861		0.648856	0.93906		0.903375	1.51657	1.73328	1.17191	1.62533	1.50358	1.60934	1.68488	1.76385	1.64863	1.78166	1.91968	1.67567	1.89991	1.71549	1.69686	1.77699	1.8046	1.69249	1.75817	1.62028	1.73409	1.64262	1.65764	1.62564	1.56852	1.5542	1.35335	1.57309	1.51038	1.44865	1.47178	1.2468	1.76949	1.34111	1.28311	1.07085	1.32662	1.2728	1.03284	1.22554
Lancaster																-0.152099	-0.890205	-0.214678	0.0104946	-0.588246	-0.0663419	0.00380139	-0.0221033	0.222357	0.0929712	0.462304	-0.02469	0.0885867	-0.101528	0.213929	0.134697	0.0827709	-0.050685	0.166106	-0.0275136	0.297721	0.0493689	0.0388865	0.072616	-0.0168389	-0.236297	0.0877821	-0.376073	-0.0239038	0.0198416	-0.306239	-0.26731	-0.298988	-0.382503
Leeds				-0.67738			-0.37418		-0.233774		-0.248963	-0.743395			-0.516813	-0.832477	-0.394492	-0.292996	-0.0958521	0.0324056	-0.114697	0.109544	0.210368	0.240949	-0.0511641	0.169142	0.169993	0.291703	0.197891	0.119816	0.0863426	0.145567	0.166275	0.221421	-0.0337451	0.341136	0.335567	0.407994	0.287503	0.283478	0.375211	0.396939	0.399481	0.186574	0.295998	0.525266	0.610466	0.453336	0.406123
Leicester											0.150447	0.133135	0.147226			0.345084	0.482039	0.680444	0.780678	0.306876	0.682653	0.789779	0.873019	1.16324	0.482944	0.858586	0.627394	0.794653	-0.247798	0.263953	1.01403	1.04925	0.945895	0.944723	0.788428	0.962394	0.911068	0.869551	0.821611	1.02171	0.880674	0.891134	1.05416	0.615946	0.738873	0.65583	0.513869	0.596134	0.81365
Lewes												-0.467162					-0.294349		-0.59777		-0.139493	-0.655615	-0.46764	-0.73809	-0.117353	-0.554624	-0.574962	-0.369915	-0.547065	-0.336344	-0.114545	-0.59244	-0.432553	-0.292396	0.0534324	-0.461811	-0.485109	-0.350534	-0.602595	-0.180651	-0.242502	-0.46249	-0.449224	-0.507229	-1.00755	-0.391625	-0.24133	-0.0833436	-0.13883
Lewisham				0.518474			0.520643			0.496089	1.16874	1.4067	0.94367	0.687219	1.15616	1.40477	1.22733	1.25504	1.52597	1.66759	1.2061	1.54276	1.59811	1.35762	1.50124	1.46191	1.5877	1.3948	1.4865	1.33146	1.48177	1.41826	1.62537	1.55664	1.39406	1.48584	1.49521	1.26806	1.3023	1.35439	1.01291	1.1561	1.27203	1.39767	1.11619	1.22697	1.06364	1.29867	0.655852
Lichfield		-0.459551			-0.448773										-0.295308	-0.00891228	-0.650108	-0.673552	-0.175378	-0.64918	-0.671343	-0.710345	-0.0452482	-0.491789	0.128948	-0.0652853	-0.629691	-0.299706	0.0514184	-0.1358	-0.118122	-0.170048	-0.089342	-0.125276	-0.264538	-0.51654	-0.2968	-0.338317	-0.231355	-0.53641	-0.376412	-0.392281	-0.0779842	-0.193982	-0.159191	-0.242234	-0.296059	-0.439103	-0.142406
Lincoln																	0.317587	0.595174	0.315197						0.397673	0.659372	0.0369739	0.7649	0.365901	0.479713	0.497391	0.320526		0.687517			0.670895	0.48325	0.43531	0.607376		0.450476	0.287651	0.229646	0.604384		0.671636	0.306744
Liverpool		0.0120556	0.545429			0.0287263	0.318931			-0.00665334		0.426837	0.565867	0.184477	-0.124731	0.337756	0.423558	0.752298	0.597259	0.822427	0.946391	0.875206	0.90348	1.09376	0.980766	1.0927	0.972249	1.0012	1.12509	1.01503	1.02249	1.02856	1.12263	1.10976	1.11016	1.1407	1.04571	1.10774	1.21798	1.15268	0.927704	1.06833	1.0346	0.98883	0.886447	0.959752	1.06284	0.889837	1.03772
Luton				0.72835									0.375395				0.932057	0.987795	0.832757	1.18826	0.688973	0.871821	0.904894	1.26647	1.05354	0.927055	1.03166	0.98143	0.980371	0.997273	1.2258	0.989354	1.15558	1.03667	0.986634	1.3209	1.18846	1.1769	1.29282	0.948845	1.15024	1.09297	1.26385	1.02021	1.20113	0.640962	0.441008	1.14306	1.33061
Maidstone											-0.579123					-0.384485		-0.447065				-0.307766	-0.420821	-0.168392	-0.0425054	-0.0818365	-0.403205	-0.374249	-0.199216	-1.16459	-0.105515	-0.198834	-0.385734	-0.296729	-0.816203	-0.0268122	-0.13726	-0.303716	-0.363891	0.0880166	-0.246835	-0.223786	-0.453557	0.0624683	0.00930367	-0.0437757	-0.2157	0.149112	-0.0920107
Maldon															-0.630934				-0.687094		-0.228818	-0.267819	-0.380874	-0.827415	-0.428527	-0.944979	-0.965317		-0.63639	-0.221548	-0.40799	-1.15889	-0.822908	-0.858842	-1.07729		-0.875464	-0.439859	-0.69192	-0.695945	-0.808948	-1.02894	-1.01567	-0.772645	-0.494817	-1.17992	-0.874723	-0.871638	-0.353093
Malvern Hills												-0.461873								-0.589162				-0.732801	-0.634943	-0.850365	-0.569673	-0.665656	-0.842806	-0.427965	-1.01235	-0.666332	-0.552203	-0.52119	-0.982671	-0.757552	-0.604759	-0.725457	-0.773397	-0.680512	-0.538243	-0.934323	-0.921056	-0.979062	-0.349051	-0.784276	-0.604018	-0.680115	-0.559509
Manchester			0.229883	0.00121583	0.309349				0.26873	-0.0211691	-0.0474882		0.794389		0.337874	0.62427	0.409043	0.260661	0.406652	0.506881	0.262869	0.348807	0.712873	0.618515	0.732167	0.889131	0.672498	1.04669	0.915995	0.74726	0.903241	0.795199	0.899228	0.808936	1.01646	1.01973	1.17253	1.02955	1.04692	1.11796	0.949911	1.09622	1.0558	1.02007	1.11081	0.891551	0.860002	0.49511	1.10081
Mansfield											0.130749			0.0471685	0.340021	0.0243566			0.28386		0.265015			0.319631	-0.235723	0.570044	0.549705	0.210684	0.431475	0.390384	0.408063	-0.187932	0.148047	0.112113	0.0697606	-0.358333	0.39652	0.0539739	-0.499117	0.195829	-0.440053		0.353225	-0.403751		-0.208965	0.0962318	0.196226	-0.46132
Medway				0.0819962							0.334322	-0.285049	0.206163		-0.0584666	-0.374131	-0.112237	-0.43671	0.061464	-0.111308	0.565498	0.00361824	0.454835	0.648142	0.320032	0.367851	0.260363	0.289318	0.28826	0.146799	0.394926	0.617701	0.527711	0.315685	0.55588	0.521933	0.572064	0.609729	0.444819	0.399401	0.5594	0.497773	0.369711	0.276943	0.350652	0.295638	0.326133	0.530132	0.370642
Melton												-0.684158	-0.670068						-0.814766		-0.833611	-0.872612	-0.383607	-0.955087		-1.07265		-0.586912		-0.95128	-0.45648	-0.587588			-0.903927	-0.854899	-0.827045		-1.29671	-1.30074	-0.93662	-1.15661	-1.14334	-1.20135	-0.923519	-0.83047		-1.30034	-1.25892
Mendip						-0.791563								-0.936843										-1.1415	-1.21973		-0.802283	-1.25045	-1.25151			-1.17194	-1.43802			-1.04131	-1.18955		-1.48313	-1.48715	-1.42406	-0.740963	-1.02873	-1.38776			-0.887779	-0.884695	-1.1443
Merthyr Tydfil																0.163418			-0.179139		-0.197983		-0.350039	-0.0184289	0.380459	0.261947	0.241609	-0.127376	0.269506	0.33756	-0.121883	0.34907	0.162169	0.193182	-0.0922081	0.382788	0.410643	0.436073	0.338915	0.289132	3.81349e-05	0.0810795	0.337384	-0.26469	0.18923	0.583309	0.508294	0.481415	0.0756814
Merton						0.803079			0.455538	1.24482	1.28545	0.90016	1.28223	1.13492	0.348591	1.11211	1.29482	1.38532	1.33382	1.24999	1.11868	1.13767	1.29762	1.49453	1.45409	1.18067	1.39442	1.18929	1.15605	1.21661	1.30393	1.252	1.3741	1.18138	1.07833	1.18172	1.37123	0.991963	1.0146	1.14888	1.04564	1.20586	1.0778	1.22807	0.996591	0.945734	0.917716	1.12908	0.802523
Mid Devon				-0.896097								-0.962113								-1.0894			-1.26362	-1.23304	-1.01024		-1.37094				-1.21156	-0.962453	-1.22853	-1.26447	-0.252463	-0.831824	-1.58212	-1.02158	-0.972608		-0.816634	-1.43456	-0.819236	-1.00218	-1.20147	-0.983486	-1.10426	-1.57829	-1.53687
Mid Suffolk												-0.941727			-1.01617			-1.09339			-1.09118	-1.13018	-1.24324				-1.35056		-0.7206	-1.03276	-0.79323	-1.2431	-1.50918	-0.700014	-0.860465	-0.936376	-1.08461	-1.00119	-1.55428	-1.08118	-1.0181	-1.11315	-1.09988	-0.981794	-0.880057	-0.9631	-0.958933	-1.25688	-1.51648
Mid Sussex											-0.508139		-0.21033	-0.59172		-0.313502	-0.653668	-0.677112	-0.355029	-0.175619		-0.236783	-0.0488081	0.106711	-0.0295141	-0.612913	-0.235311	-0.428204	-0.429263	-0.248505	-0.075924	-0.349699	-0.393932	-0.0148927	-0.00485672	-0.152124	-0.066277	-0.0730315	-0.138005	-0.14203	0.0350015	-0.395841	-0.382574	-0.0426397	-0.366871	-0.303786	-0.0655357	-0.141633	0.0459194
Middlesbrough														0.200672				0.115281		0.440683	0.117489	0.379518	-0.0345667	0.297044	0.762879	0.723548	0.703209	0.887067	1.03214	0.929239	0.89256	1.02627	0.778672	1.07853	1.06836	1.11739	0.877383	1.00336	0.353357	0.905635	0.9439	0.970583	0.953887	1.02851	1.02758	0.847629	0.761619	0.95179	1.13934
Milton Keynes			-0.196422			-0.412095						-0.491105		-0.557374	-0.565552		-0.142201	0.436415	0.156439	-0.317364	-0.0384973	-0.378528	0.569114	0.384095	0.159734	-0.0344992	0.100065	0.12902	0.127962	0.0868713	0.188871	0.0526236	0.0206253	-0.0153088	-0.0119034	0.359344	0.167641	0.126125	-0.0244781	0.00625927	0.185853	0.182573	-0.10519	0.167798	0.172625	-0.0353564	0.093749	0.00665664	-0.366893
Mole Valley										-0.370205	-0.0954942	0.0632857		0.121955	-0.488283		-0.241023	-0.0883754	-0.243414	-0.240095	-0.262258	-0.602289	-0.113284	0.218326	0.0151543	-0.802328	-0.345545	-0.316589	-0.493739	0.059405	-0.119211	-0.171137	-0.203136	-0.114131	-0.235664	-0.408485	0.0453381	0.00382154	-0.0263902	0.115713	-0.490205	-0.409164	-0.0948677	0.148157	-0.176075	0.00412411	-0.254951	0.0113751	-0.687564
Monmouthshire											-0.913346	-0.629627	-0.916567	-0.695897	-1.0051	-0.718709	-0.456815	-0.383348	-0.107023	-0.455886	-0.38114	-0.517051	-0.277923	-0.724464	-0.434721	-0.62018	-0.862367	-0.465434	-0.612621	-0.457417	-1.00401	-0.754906	-0.719957	-0.688945	-0.451456	-0.624277	-0.550665	-0.893211	-0.429269	-0.401109	-0.581058	-0.925986	-0.912719	-0.669695	-0.772078	-0.775939	-0.771772	-0.847869	-1.20439
Neath Port Talbot							-0.578182			0.242361	-0.151935	-0.345337	-0.632276		-0.720815		-0.774585	-0.798028	-0.776975	-0.472626	-0.318699	-0.3577	-0.947876	-0.917296	-0.995529	-0.256708	0.0909301	-0.248091	-0.249149	0.127903	-0.0507125	-0.345677	-0.0998751	-0.0193037	0.036954	0.182892	-0.312132	0.0538365	0.0198317	-0.116819	0.161869	-0.164575	0.124898	0.0405638	-0.0106663	0.12814	0.132307	0.0162043	-0.0450339
New Forest										-0.834915			-0.864455						-1.00915	-0.528714	-0.425939	-0.76597	-0.879025	-0.672353	-0.926677	-1.26704	-0.333134	-0.781299	-1.25948	-0.668547	-0.474777	-0.526703	-0.600899	-0.578841	-0.496255	-0.748257	-0.38461	-0.585828	-0.536858	-0.495125	-0.477795	-0.873874	-0.638759	-0.617584	-0.941815	-0.598889	-0.652714	-0.380785	-0.851244
Newark and Sherwood			-0.219754			-0.435426	-0.747281				-0.497125		-0.801376			-0.904548		-0.666098		-0.942756			-1.11698		-1.16463	-0.601899	-1.2243	-0.41719	-0.719279	-0.906497	-0.587789	-0.572768	-0.268974	-0.719882	-0.637295	-1.28724	-1.13444	-0.999869	-0.9509	-0.586948	-0.669988		-0.67259	-0.554504	-0.878736	-0.83684	-0.957612	-0.586551	-0.691255
Newcastle upon Tyne				-0.259853														-0.176499		-0.453157	-0.174291		-0.326347	0.00526359	0.103122	-0.413331	0.110399	-0.404713	-0.706801	-0.59299	-0.274281	-0.150117	0.00977061	-0.0261635	-0.545637	0.202361	0.00836683	-0.288422	-0.239453	0.011795	0.0748832	-0.099348	0.118038	-0.0649058	0.087984	0.22679	-0.246164	-0.24308	0.178555
Newcastle-under-Lyme		0.00590549		0.00958146	0.0166842		0.0117511			-0.0128035			0.258687	0.178326	0.471179		0.5935	0.269026	0.511928	0.719367	0.748356	0.454082	0.872506	0.973668	0.873158	0.833827	0.835765	0.642872	1.03975	0.654167	0.924572	0.95395	0.867476	0.845331	0.784495	0.852006	0.914623	0.873106	0.808133	0.93977	0.852473	0.772146	0.714831	0.727407	0.880297	0.735106	0.82945	0.789782	0.925111
Newham									0.471835	0.482966	0.933768	0.740365	0.930547	0.975126	1.20999	1.3045	1.01009	1.32907	1.08688	1.45817	1.06803	1.39701	1.51804	1.24759	1.60869	1.63063	1.61029	1.60353	1.40082	1.45097	1.54207	1.439	1.40336	1.6141	1.58129	1.38254	1.47254	1.42126	1.40656	1.42482	1.26606	1.42928	1.15624	1.22318	1.12939	1.07117	1.02419	1.02727	0.81882
Newport								-0.406976			-0.264293		0.209607	0.129247	0.757891	0.670707	0.63157	0.344886	0.490877	0.846379	0.773063	0.706033	0.83186	0.78989	0.937436	0.710114	0.485656	0.736461	0.679885	0.655393	0.599286	0.647475	0.598102	0.457433	0.401717	-0.151315	0.274479	0.418599	0.503781	0.332265	0.420177	0.245946	0.10431	0.155449	0.291948	0.0492049	0.140522	0.102213	0.09788
North Devon																															-1.588	-1.33889	-1.30394		-0.956262	-0.731143	-1.65753	-1.69905		-1.6541	-0.892045	-1.20894	-1.19568		-0.975854	-1.35993	-1.17967	-0.750615	-1.13516
North East Derbyshire								-0.567324	-0.409453	-0.398322	-0.424641		-0.126832	-0.207192	-0.5164	-0.0539131	-0.269141	-0.593614	-0.572561	-0.268212	-0.290375	-0.329377	0.101637	-0.0139111	-0.189054	-0.228385	-0.248724	-0.0436765	-0.123916	-0.311135	-0.147328	0.159767	-0.407344	-0.568217	-0.360692		-0.584839	-0.325326	-0.355537	-1.05853	-0.296474	-0.136251	-0.202166	-0.0560518	-0.0281007	-0.162296	-0.158129	-0.0581349	-0.23856
North East Lincolnshire																		-0.436285		-0.411913	-0.434076	-0.473077	-0.285102	0.0465083	0.0651852	-0.195995	-0.216333	-0.664498	-0.188435	-0.250716	-0.534067	-0.188053	-0.852075	0.111991	-0.328301	-0.455364	-0.12648	-0.469026	-0.295118	-0.299143	-0.236055	-0.0581033	-0.442777	-0.199752	-0.0468625		-0.90389	0.0534371	-0.558351
North Hertfordshire													-0.562048		-0.650586	-0.66522		-0.7278	-0.706747	-0.703428	-0.725591		-0.576617	-0.546037	-0.22633	-0.362571	-0.382909	-0.956013	-0.0539819	-0.190048	-0.281514	-0.479568	-1.14359	-0.401373	-0.795907	-0.202811	-0.417995	-0.635603	-0.410542	-0.34762	-0.43066	-1.04859	-0.734292	-1.09333	-0.514469	-0.500602	-0.593345	-0.238078	-0.673775
North Kesteven									-0.934113	-0.922982	-0.949301						-1.09483			-1.0939	-1.11607	-1.15507	-0.666061	-0.635481	-1.31577	-0.656135	-0.472353	-0.568336	-0.569395	-0.689667	-0.915026	-0.790861	-1.23303	-0.666908	-0.788441	-0.660232	-0.741522	-1.32711	-1.57917	-1.28216	-1.21907	-1.13803	-1.4258	-1.4838	-0.904943	-1.59005	-1.10876	-1.10567	-1.54137
North Lincolnshire						-0.850194										-1.01829			-0.758782	-1.05649			-1.23071	-1.20013	-0.801244	-0.840575	-1.037	-1.00805	-0.531986	-1.02023	-0.634579	-0.628514	-0.894595	-0.418646	-0.847943		-0.704114	-0.891758	-0.541759	-0.315335	-1.00557	-0.197534	-0.485298	-0.601295	-0.265475	-0.322188	-0.469289	-0.266633	-0.424781
North Norfolk													-0.670328			-1.07453		-1.13711		-1.11274	-1.1349		-1.28696	-0.955347	-1.03358		-1.09325	-0.888202	-0.889261	-1.07648	-1.23489	-1.11073	-1.07578	-0.986774	-1.20522	-0.980098	-0.827305	-1.34594	-0.995943	-1.301	-1.23791	-1.4579	-1.44463	-0.900578	-1.04872	-1.13176	-1.60471	-0.999571
North Somerset									-0.541796			-0.574296	-0.560205		-0.648744		-0.702514			-0.400555	-0.723749			-0.845224	-0.0783596	-0.485667	-0.204976	-0.653141	-0.353169	-0.239358	-0.52271	-0.273606	-0.296649	-0.274592	-0.316944	-0.444007	-0.416152	-0.758699	-0.487881	-0.149483	-0.525727	-0.268595	-1.03348	-0.392515	-0.415717	-0.243487	-0.716441	0.0647943	-0.370903
North Tyneside					0.155565				0.114947				0.573659	0.0161776		-0.00663441	-0.0457706	0.532846	0.42896	0.432279		0.195023	0.382998	0.413579	0.335346	0.472106	0.715009	0.933021	0.546612	-0.00858376	0.810727	1.02412	0.661124	0.593005	0.94186	0.88943	0.967589	0.835896	0.725165	0.669988	0.432046	0.814117	0.468362	0.741349	0.656	0.663134	0.7854	0.846476	0.829908
North Warwickshire				-0.389384								-0.455399			-0.228817	-0.544481		-0.607061	-0.586007	-0.105567	-0.303822	-0.643853	0.0212431	-0.0273577	-0.804561	-0.542862	-0.86423	-0.136304	0.11791	-0.722522	-0.528752	-0.358829	0.018542	-0.581664	-0.277228	-0.450049	-0.376437	-0.815894	-0.465894	-0.770949	-0.406831	-0.626819	-0.914583	-0.495467	-0.217639	-0.300681	0.180607	-0.770551	0.0112353
North West Leicestershire											-0.129447		-0.433698	-0.514058			-0.274976	0.00261048	-0.101275		-0.296211	-0.159121	-0.272176	-0.417687	-0.0979798	-0.836281	-0.856619	-0.526633	-0.828722	-0.31697	-0.22011	-0.351218	-0.41318	-0.750144	-0.366527	0.0346832	-1.0678	-0.410343	-0.361373	-0.21927	-0.39922	-0.443117	-0.429851	-0.362917	-0.511058	-0.29307	-0.112812	-0.76294	-0.244395
Northampton			0.385804		0.16424								0.105212	0.0248519		0.00203991			0.562573	-0.0361677	0.242699	0.601638	0.0906427	0.519163	0.997232	0.656871	0.381261	0.410217	0.710188	0.699061	0.540648	0.692842	0.754119	0.76649	0.871353	0.698532	0.813537	0.508778	0.779597	0.704991	0.491873	0.794763	0.631938	0.528175	0.726822	0.64378	0.513248	0.554121	0.662491
Northumberland													-1.68768		-1.47519	-1.79085	-1.52896	-1.85343	-1.53135	-1.82906		-1.4131	-1.15818	-1.06961	-1.14784	-0.976322	-1.26551	-1.08165	-1.30455	-1.42483	-1.0218	-0.702112	-0.871284	-0.94343	-0.824631	-0.811815	-0.874622	-0.871935	-0.770259	-0.762049	-0.875052	-0.583158	-0.592754	-0.7276	-0.673961	-0.944994	-0.667826	-0.72689	-0.560527
Norwich												0.406973	0.421064			0.317891	0.278755	0.556342			0.25752	0.218519	0.105464	0.136045			-0.0018579	0.328128	0.32707	0.139851	0.157529	0.281694	0.742612	0.581739	0.585144	0.634172		0.590547	0.873599	0.489363	0.853482	0.411644	0.248819	0.366905	0.343704	0.260661	0.264828	0.489761	0.133245
Nottingham					0.198639		0.193706		0.15802	0.646272		0.602642	0.741671	0.059251	0.352103	0.036439	0.696273	0.274889	0.596972	0.843329	0.675038	0.891309	0.522982	0.632743	0.730602	0.941148	0.670932	0.347706	0.589685	0.598761	0.751138	0.727241	0.859099	0.726255	0.780813	0.695142	0.806543	0.825724	0.717086	0.550334	0.685973	0.732252	0.92161	0.812452	0.664311	0.706207	0.886465	0.98646	0.505005
Nuneaton and Bedworth		0.163307			0.475115				0.133467	0.144598	0.419308	0.100967	0.115058	0.0346975		0.489007	0.273779	0.551366	-0.029641	-0.0263221	0.650484	-0.0874868	0.840851	0.784281	0.529957	0.666717	0.470288	0.56619	0.197155	0.532815	0.152554	0.343665	0.709607	0.451824	0.694112	0.106317	0.522352	0.553386	0.488412	0.387478	0.325627	0.628517	0.544874	0.625171	0.259547	0.591477	0.523093	0.439027	0.526209
Oadby and Wigston							0.695014										0.498611	0.952289	0.797251		0.477376	0.915496	0.62635	1.13405	0.578697	0.238336		0.246954		0.359707	0.678415	0.723399	0.536499	0.500564	0.40706	1.00016	0.705791		0.014274	0.311279	0.374367	0.455409		0.10964	0.0864382	0.848494	1.04896	0.788798	0.529192
Oldham		-0.0927366			-0.0819578		0.214139			0.189584		-0.155076	0.160045	-0.221346		0.357902	-0.283294	-0.00570719	0.413286	0.194756	0.695471	0.35544	0.321567	0.653177	0.609706	0.602559	0.477486	0.578992	0.463991	0.532044	0.408394	0.584947	0.639201	0.542569	0.438069	0.487096	0.756395	0.806649	0.723731	0.784647	0.972674	0.903953	0.728163	0.531855	0.559806	0.652855	0.717019	0.550961	0.761528
Oxford		0.401742				0.418412		0.21403		1.16118	0.657743	0.339402	0.353493		0.264955	0.551351	0.512214	0.789801	0.907764	0.212113	0.490979	0.628069	0.338923	0.545595	-0.00975941	0.552969	0.775669	0.658497	0.560529	0.885193	1.0442	0.850946	1.11437	1.15099	0.932547	0.946812	1.06182	1.16924	1.04907	1.00158	1.26303	0.770042	0.921611	0.863606	1.12123	0.79515	0.866264	0.764613	0.843825
Pembrokeshire												-1.21085									-1.05927	-1.09827	-1.03524		-0.957951	-1.12222	-1.14256	-1.28969	-1.59178	-1.08003	-1.15926	-1.33613	-1.00015	-0.859993	-1.12959	-0.682621	-0.716914	-1.09422	-1.22134	-0.713486	-0.58825	-0.537172	-1.67003	-1.25092	-1.05227	-0.88004	-0.985018	-0.872789	-1.30849
Pendle																		-0.0811246				-0.418947	-0.230972	0.343676		-0.317956	-0.162203	-0.00830837	-0.310397	-0.196586	-0.303846	-0.054742	-0.195885	-0.134909	0.0268591	-0.225143	-0.005403	-0.414896	0.00204992	-0.245013	-0.181925	-0.100883	-0.212556	-0.0487124	-0.293763	-0.0757753	-0.00466172	-0.0685243	-0.106281
Peterborough														-0.302685				-0.689107	-0.668054	0.034235	-0.209777	-0.12384	-0.361833	-0.507344	-0.886607	-0.323878	-0.168125	-0.218351	-0.441258	-0.327447	-0.485859	-0.361694	-0.405927	-0.140831	-0.456185	-0.231066	-0.254363	-0.244728	-0.304902	-0.852995	-0.488877	-0.407836	-0.0423868	-0.151545	-0.475776	-0.461909	-0.0775309	-0.0744467	-0.811174
Plymouth										0.139772			0.411262		0.498815	0.00705965		0.421601	0.266563	0.269882	0.247718		0.271754	0.670311	0.224101	0.661891	0.164432	0.193388	0.414178	0.373087	-0.153302	0.396831	0.607871	0.638884	0.575342	-0.37563	0.175104	0.337707	0.0856465	0.433804	0.656593	-0.376309	0.482056	0.658133	0.759871	0.514101	0.476875	0.684079	0.366481
Portsmouth									0.424323			0.391823	0.405914	0.802675	0.794497	1.00171	0.740727	0.717283	0.863275	0.741655	0.24237	1.10646	1.04456	0.899046	1.18879	0.7023	0.460114	0.710918	0.31192	0.425731	-0.15865	0.567574	0.523342	0.788438	0.649175	0.920052	0.771815	0.633389	0.85845	0.775244	0.792574	1.03332	0.777738	0.476694	0.892825	0.847571	0.550708	0.729883	0.516035
Powys										-1.37137	-1.69872	-1.415	-1.09988							-1.54229			-1.71651	-1.50984	-1.76417	-1.8035	-2.12486	-2.09591	-1.61985	-1.28419	-1.66445	-1.54028	-1.98246	-2.31942	-1.39173	-1.48883	-1.63707	-1.7755	-1.72653	-1.29122	-1.36644	-1.71136	-1.87419	-1.23322	-1.35333	-1.56132	-2.03427	-1.85509	-1.1147
Preston												-0.15486					0.0179526		-0.285468		-0.304312	0.133808	-0.155338	-0.425788	-0.504021	-0.242322	0.0383695	0.310363	0.309305	0.276988	0.440795	0.24274	0.231932	0.445875	0.16944	0.276459	0.128223	-0.0382326	0.232586	0.342504	0.46774	0.548782	0.340199	0.369344	0.383931	0.335651	0.225874	0.342902	0.311775
Reading								0.266589		0.435591		0.391961		0.802812	0.618543	0.302879	0.564773	0.842359	0.261352	0.264671	0.719629	0.504537	0.692512	0.422062	0.945889	0.848566	0.460251	1.01209	1.05242	0.823808	0.540457	0.935689	0.824509	0.742818	1.01729	0.82328	0.470923	0.84438	0.893349	0.951472	0.984597	0.873753	1.34775	1.30614	1.41977	1.14874	1.23509	1.07681	0.662301
Redbridge		0.309299					0.315145						0.738172	0.657812	0.871483	0.93603	1.02183	1.20924	1.19553	0.818641	1.09751	1.13769	1.2242	1.05521	1.07389	1.03456	1.16035	1.04318	1.16706	1.07675	1.14364	0.986983	1.15663	0.965794	1.15753	1.13692	1.04193	1.31783	1.16588	1.14889	0.734861	0.920638	1.23493	1.05199	0.852698	0.702708	0.831814	0.931808	0.5173
Redcar and Cleveland										-0.347023							-0.518871		-0.521261		-0.540106	-0.101986	-0.391132	-0.360552	-0.262693	-0.000994516	0.200516	0.270865	0.0735115	-0.113707	-0.0380366	0.0483397	-0.113006	0.210081	0.202491	0.0406659	-0.0564183	0.0270039		-0.0529901	0.0100981	0.341017	0.0532533	0.238286	-0.232074	-0.110996	-0.231768	-0.161737	0.0759815
Redditch												0.263929			0.490511			0.112268		0.13664	0.591597	0.376505	-0.03758	0.29403	0.613737	0.176466	0.156128	0.486114	0.661147	0.650019	0.558553	0.13865	0.298537	0.262603		0.394218	0.342891	0.447503	0.253434	0.726531	0.613527	0.745721	0.281867	0.64983	0.764931	0.543586	0.723844	0.793875	0.803114
Reigate and Banstead						-0.0337039				-0.0690835	-0.0954027	0.188316	-0.0986234	-0.178984	0.113869	-0.201796	-0.240932	0.434595	-0.243322	0.362057	0.436803	0.54393	0.731905	0.616358	0.684253	0.453036	0.381545	0.461654	0.351451	0.465262	0.615566	0.431014	0.465963	0.514349	0.269577	0.591606	0.44337	0.481034	0.596951	0.54946	0.564244	0.494017	0.273201	0.671127	0.493024	0.711011	0.523292	0.475224	0.591282
Rhondda Cynon Taf													-0.314051						-0.75978	0.0216903	-0.778624	-0.118656	-0.152529	0.141293	0.13561	0.212785	0.530199	0.137081	0.194015	0.370878	0.251719	0.370488	0.394442	0.390692	0.355179	0.24148	0.330604	0.362517	0.44847	0.387717	0.322487	0.416892	0.233864	0.345001	0.277596	0.410153	0.507437	0.388115	0.138493
Ribble Valley												-0.767462										-0.955915			-0.815593				-1.14839	-1.33561	-1.31794	-0.89274	-0.732853	-1.37085	-0.811139	-0.540263	-0.609318	-0.951865	-0.902895	-1.08301	-0.621983		-0.925615	-1.28465	-0.705792	-1.08986	-0.608577	-0.781584	-0.74016
Richmond upon Thames						0.61934				0.282931	0.256611	0.2393	0.730512		0.465883	0.752278	0.810052	0.786609	0.710752	1.06625	0.390877	1.00509	1.14191	1.1145	1.06623	0.929989	1.10922	0.900818	1.03446	0.750329	0.892947	0.812991	0.574939	0.812006	0.621591	0.612627	0.660685	0.723904	0.580988	0.576963	0.76499	0.545001	0.821509	0.625201	0.653152	0.570109	0.661426	0.468216	0.442693
Richmondshire										-1.07818			-1.10772										-1.42332	-1.39274		-1.5103	-0.92858	-1.50168		-1.38893		-1.42318	-1.68926	-1.42417	-1.34158	-1.59358	-1.2647	-1.78333	-1.25724	-1.43736	-1.37427	-1.11714	-1.58099	-0.793901	-1.6622	-1.26812	-1.26395	-1.73799	-1.39554
Rochdale									-0.168052	-0.156921	-0.183241		-0.186461		-0.274999	0.187488	0.3702	-0.352213	-0.33116	0.14928	0.428147	-0.389006	0.497939	0.373618	0.353377	0.587047	0.43201	0.533516	0.321605	0.272689	0.504247	0.401168	0.186239	0.400183	0.509098	0.36907	0.409889	0.585082	0.743196	0.544596	0.501229	0.531118	0.544385	0.583289	0.656998	0.573955	0.384302	0.387386	0.639663
Rochford																					-0.380291	-0.419293	-0.532347	-0.501767	0.265098	-0.14221	-0.162548	-0.133592	0.087198	-0.798991	-0.0823421	-0.0550873	0.20171	0.0108739	0.0265138	-0.225488	-0.00574827	-0.290303	-0.542363	-0.370297	-0.307209	-0.226167	-0.388992	-0.270906	-0.470199		-0.549075	-0.244961	-0.504567
Rossendale																				-0.268993			0.0339087		-0.189835	-0.530196		-0.521579	-0.221607	-0.010886	-0.391147	-0.443074	-0.408125	-0.0461193	-0.185381	-0.613475		-0.0250768	-0.0552885	-0.457253	-0.394165	0.230944	-0.299857	0.186205	-0.381064	-0.0661669	0.0841279	-0.0589159	0.283538
Rother																	-0.836976		-0.538336			-0.897212		-0.979686	-0.75689	-0.796221	-0.816559	-1.08863	-0.61257	-0.97588	-0.78211	-0.533007	-1.27621	-1.01111	-0.627497	-1.18053	-0.550614	-0.893161	-1.02028		-0.961219	-0.880178		-0.748826	-1.24915		-1.32802	-1.02391	-0.982486
Rotherham		-0.396515							-0.125325	-0.415224			-0.444764			-0.547936	-0.286043	-0.133395	-0.288433	-0.109023	-0.00624757	0.306934	0.239636	0.349398	0.146226	0.383101	0.132314	0.36539	0.591576	0.404357	0.45307	0.336685	0.149785	0.113851	0.0617391	0.0236167	-0.175772	0.180651	0.25081	0.246785	0.330077	0.110088	0.52912	0.568024	0.301785	0.449191	0.0680068	0.267386	0.413545
Rugby		-0.484782		-0.481106						-0.503491		-0.547121	-0.533031					-0.0967225		-0.0723505	-0.395544	-0.735575	-0.84863	-0.81805	-0.419162	-0.935614	-0.955952	-0.324936	-0.325995	-0.638152	-1.09759	-0.848491	-0.813543	-0.109114	-0.36895	-1.01889	-0.388978	-0.430494	-0.682555	-0.318603	-0.623491	-0.417511	-0.307335	-0.587189	-1.08751	-1.17055	-0.467418	-0.318205	0.0242487
Runnymede									0.138491			0.407022		0.0397223	0.0315444	0.0169103	0.579834	0.431452	-0.0246163	-0.0212973	-0.0434609	0.218568	-0.195517		-0.24317	0.495651	0.475312	0.328177	0.20218	0.44093	-0.444482	0.406682	0.0156618	-0.0202723	-0.414807	-0.365779	0.184954	0.222619	0.338535	-0.0334664	0.455591	0.411693	0.491906	0.0659241	0.410699	0.327657	0.389815	0.444052	0.230204
Rushcliffe												-0.613647	-0.298527	-0.679917		-0.702729	-0.440835	-0.765309	-0.744255	-0.740936	-0.7631		-0.614126	-0.884576	-0.360749	-0.0478974	-0.420418	-0.692492	-0.149483	-0.57974	-0.319023	-0.738926	-1.1811	-0.137852	-0.833416	-0.784388	-0.756534	-0.372082	-0.749081	-0.531257	-1.16714	-0.484037	-1.07283	-0.431866	-0.455068	-0.759959	-0.0867856	-0.451678	-0.343307
Rushmoor					0.479884							0.406766			0.332318		0.755669		0.577188	0.756598	0.257313	0.218312	0.707317		0.534726	0.0182734	0.776086	0.725861	0.724803	0.315735	0.759383	0.503336	0.839315	0.40544	0.999911	1.04894	1.04203	0.975691	0.493181	0.635285	0.967218	1.08044	1.24861	1.00352	1.0705	0.929461	0.741742	0.904527	1.03613
Rutland																							-0.884694	-0.854113		-0.971677			-0.964118		-0.832628			-1.18657		-1.05496		-1.24471	-1.19574		-1.13668		-0.741338	-1.10037			-1.20245
Ryedale									-1.14717								-1.30789				-1.32912	-1.06709	-1.48118	-0.973476	-1.52883	-1.56816	-1.5885	-1.55954		-1.44679		-1.30495	-1.74712	-1.30593	-1.70047	-1.65144	-1.32256	-1.84119	-1.49119	-1.19419	-1.73316	-1.35109	-1.63885	-1.39583		-1.8031	-1.79894		-1.75443
Salford										0.0543349		0.0107044	0.325825			0.620593	0.183517	0.336165	0.725194	0.837658	0.764342	0.667349	0.750588	0.943896	0.439694	0.877484	0.715817	0.886102	0.775899	0.764772	0.922629	0.638754	0.765472	0.4865	0.694026	0.817687	0.909211	0.5533	0.9033	0.792065	0.919611	0.936195	0.87374	0.748788	0.917472	0.802245	0.935506	0.736945	0.992249
Sandwell											0.38436	0.668079	0.38114	0.476871	0.593632	0.675908	0.238831	0.759456	1.19068	0.716881	0.761664	0.991509	1.10693	1.02554	0.947307	0.823655	0.935942	0.941417	1.16221	1.04193	1.05961	0.940741	1.06677	0.939755	0.823974	0.992188	0.893169	0.895857	0.944826	0.771659	0.943892	0.634962	0.782927	0.891253	0.756078	0.904984	1.01495	0.772056	1.09332
Scarborough																				-0.73991	-0.585983		-0.6131	-1.18458		-0.700084	-0.845361	-0.816405	-0.993555	-0.636705	-0.862065	-0.612961	-1.18007	-0.818067	-0.480208	-0.607271	-1.05654	-0.973115	-0.748055	-0.928171	-0.865083	-0.483011	-0.293653	-0.73187	-0.755072	-0.495692	-0.754766	-0.830863	-1.01129
Sedgemoor										-0.709601		-0.753232	-0.438111	-0.819501	-0.827679			-0.904893	-0.88384		-0.902684	-0.941685	-1.05474	-1.02416	-1.10239	-0.840694	-0.861032		-0.833135	-0.719324	-0.701645	-0.87851	-0.843562	-0.511519	-0.796909	-0.923972	-0.528141	-0.937634	-0.462696	-0.767751	-0.35248	-0.74856	-0.911385	-1.27042	-0.992592	-0.899543	-0.258554	-0.892292	-0.850868
Sefton									-0.154251			0.290371		0.0480097	-0.261198		-0.314968	-0.338412	0.284701	-0.0130098	-0.0351734	0.226855	0.356839	0.387419	0.71936	0.503938	0.608539	0.512556	0.511497	0.523851	0.78129	0.642213	0.73716	0.863076	0.797601	0.788636	0.749544	0.753785	0.705845	0.715184	0.405886	0.772163	0.676285	0.787422	0.74998	0.791876	0.641141	0.612041	0.840551
Selby																	-0.907544		-0.909934		-0.451657				-1.12849	-1.16782		-0.858171		-0.870357	-0.630829	-1.38173	-0.744717	-0.90559	-1.30012	-1.2511	-0.922212	-0.963729	-0.789821	-1.39591	-1.03179	-0.950746	-1.23851	-1.29652	-1.31972	-0.557661	-1.09756	-0.793448	-0.876963
Sevenoaks										-0.525303	-0.551622	-0.568933				-0.658015			-0.699541		-0.718386	-0.280266	-0.870442	0.0632285	-0.316035	-0.355366	-0.132666	-0.346748	-0.648836	-0.233995	-0.274308	-0.569273	-0.136384	-0.130926	-0.390762	-0.195606	-0.285851	-0.628397	-0.227245	-0.106331	-0.344273	-1.04138	-0.0738741	-0.307971	-0.808294	-0.238124	-0.711078	-0.707994	-0.36554
Sheffield	-0.39313		0.0282531	-0.501444	-0.494341		-0.0221531	-0.21571	-0.53496	0.254322		-0.266429	0.0486913	0.144422	0.0570631	0.489587	0.418266	0.536152	0.716906	0.703191	0.85129	0.887539	0.901884	0.939763	0.76462	0.687501	0.470868	0.865579	0.836937	0.73945	0.915491	0.681399	0.581093	0.373223	0.534991	0.76695	0.611874	0.469986	0.510182	0.531964	0.642477	0.684367	0.541559	0.76045	0.59112	0.701202	0.50347	0.407423	0.683857
Shropshire							-1.43827	-1.63183	-1.47396	-1.46283	-1.48915	-1.02934						-1.05606	-1.33604	-0.934776	-1.35488	-1.09285	-1.20591	-0.777385	-1.25356	-0.748821	-0.915288	-0.772388	-0.773447	-1.12037	-1.05693	-0.994913	-1.11967	-0.831089	-1.12417	-1.13313	-1.12646	-1.21374	-0.863739	-0.976908	-1.36098	-1.07582	-0.76152	-0.819526	-0.870756	-1.17565	-0.949632	-0.80042	-1.17812
Slough						0.564972		0.837711	0.518461		1.34837	1.26411	1.10211	0.720722	1.01357	1.17503	0.959804	0.3343	1.05432	1.13682	0.637539	0.996478	1.18445	1.11812	0.914951	1.17665	1.07713	0.805056	0.883179	0.917809	0.780586	0.924954	0.52057	0.882576	1.07911	0.71316	0.865954	1.07971	0.827649	0.772472	1.0786	1.09269	0.98102	1.1149	1.17602	1.09298	0.769785	0.948961	0.814293
Solihull											-0.235483					-0.0408463	-0.381012	-0.404456	0.315567	0.221976	0.199813	0.0358727	0.399939	0.652368	0.602164	0.589162	0.568823	0.829728	0.480215	0.325181	0.427181	0.320897	0.577694	0.44485	0.606618	0.316827	0.241141	0.31613	0.280779	0.409379	0.573925	0.388699	0.13312	0.230016	0.507845	0.424802	0.241882	0.172416	0.494667
Somerset West and Taunton											-0.345617						-0.792176			-0.791248	-0.813411	-0.852412	-0.664437	-0.934887	-0.535999	-0.57533	-0.771759	-0.742804		-0.931081	-1.21443	-0.965328	-0.23141	-0.790223		-0.8347	-0.806845		-0.674453	-0.803417	-0.51848	-0.182166	-0.822112	-0.278058	-0.0904057	-0.384302	-0.328982	0.0420786	-0.636657
South Bucks						-0.0727289				-0.108109	-0.134428	0.450321	-0.137648	-0.218009	-0.226186	0.361239	0.197164	-0.3034	0.194774	0.0220018	-0.301192	0.504905	-0.152218	0.0544539	0.101159	-0.540232	0.0414902	0.246537	-0.0555511	0.183199	-0.00324241	-0.277018	-0.41816	-0.454094	-0.371508	-0.32248	-0.294625	-0.114293	0.0138575	-0.768318	-0.10317	-0.147068	-0.133801	-0.191807	-0.215008	-0.173112	-0.293884	-0.2908	-0.249376
South Cambridgeshire			-0.662018							-0.61204		-0.9567	-0.465488		-1.03115		-1.08492	-0.807332	-0.388338	-0.606868	-0.805123	-0.844124	-0.413111	-0.528659	-0.527711	-0.868072	-0.88841	-0.859454	-0.735574	-1.04773	-0.604084	-1.08198	-0.746		-0.778529	-0.65032	-0.974648	-1.01616	-0.967195	-0.728182	-1.03307	-0.650999	-1.11485	-1.47389	-0.651993	-1.10301	-0.973907	-0.61864	-0.929398
South Derbyshire				-0.464729					-0.498245			-0.530745	-0.516654		-0.605192	-0.318796	-0.357932	-0.682406	-0.0592928	-0.658034	-0.680197	-0.242077	0.0128446	-0.500643	-0.879906	-0.317177	-0.161424	-0.91062	-0.434557	-0.621776	-0.178128	-0.0539633	-0.621075	-0.179888	-0.206445	-1.00252	-1.15075	-0.238026	-0.298201	-0.147324	-0.181146	-0.304225	-0.0868382	-0.445874	-0.292984	-0.677057	-0.304913	-0.192684	-0.503443
South Gloucestershire								-0.823354	-0.364452		-0.203549	-0.220861	-0.20677		-0.772429		-0.8262	-0.548613	-0.82859		-0.370313	-0.409315	-0.0964007	-0.26994	0.0667999	-0.609353	-0.328661	-0.174767	-0.124673	-0.0900428	-0.169274	-0.522231	-0.265433	-0.259975	-0.264538	-0.169753	-0.31799	-0.405264	0.136621	-0.200618	-0.473322	-0.392281	-0.555105	-0.914141	-0.335282	-0.0426614	-0.539097	-0.469066	-0.318497
South Hams			-0.654668			-0.569311				-0.90572	-0.932039				-0.722768			-1.10101			-1.0988	-1.1378		-1.22028		-0.638873	-1.05715	-1.32923	-1.02925	-1.04038	-1.0227	-0.949691	-0.914742	-1.25171	-0.77118	-1.12009	-1.26833		-1.56191	-1.2649	-1.50284	-1.4218	-0.806474	-1.46654	-1.01262	-1.57278		-0.866563
South Holland			-0.577619									-0.872301			-0.946749			-1.02396		-0.99959	-1.02175				-0.920433	-0.482642	-0.980102			-0.838393	-1.12174	-0.99758		-0.998565	-0.69413	-0.866951	-0.793339	-0.931765	-1.48486	-0.789911	-0.726822	-0.86763	-0.854363	-1.38949	-0.810632	-0.893674	-0.889508	-1.48848	-0.748089
South Kesteven			-0.681315							-0.631337		-0.975998			-1.05045			-1.12766	-1.10661	-0.802257			-1.27751	-0.644866		-0.762431	-0.907708	-1.05484	-0.87981	-0.94209	-0.623381	-0.7333	-1.24242	-0.579383	-1.4968	-0.669618	-0.993946	-1.33649		-1.29155	-0.927429	-0.749478	-0.435181	-0.891127	-1.03927	-0.997371	-0.896294	-0.814029	-1.24973
South Lakeland					-1.11427		-0.818176	-0.835641			-0.86905	-0.488421	-1.1733	-0.95263		-0.799351	-0.537457	-0.297659	-0.113879	-0.71262	-0.336844	-1.07481	-0.88684	-0.282228	-0.257799	-0.46194	-0.317468	-1.09014	-0.526932	-0.977392	-0.415645	-0.643663	-0.476089	-0.790776	-0.452917	-0.455042	-0.392425	-0.945825	-0.720764	-0.690027	-1.43985	-0.960871	-0.442454	-0.625399	-0.824691	-1.3337	-0.903567	-0.803573	-0.917051
South Norfolk										-0.915988			-0.945528			-1.0487	-1.08784	-1.11128	-1.09023	-1.08691		-1.14807	-1.26113	-0.628487	-1.30878	-0.746051	-0.766389	-0.862372	-1.34055	-1.22674	-0.811122	-1.56202	-1.22604	-0.608762	-1.0033	-1.43139	-0.880656	-0.922173	-0.794022	-1.09908	-1.03599	-0.733099	-1.11777	-0.476808	-0.654911	-1.28202	-1.10176	-1.27477	-0.932317
South Northamptonshire											-0.786464			-0.870045			-0.630963		-0.633353		-0.652198	-0.992229	-1.10528	-0.773673	-0.851907	-0.590208	-0.610546	-1.18365	-0.883678	-0.672957	-0.752188	-0.628024	-0.526128	-0.70819	-0.722514	-0.576576	-0.578685		-0.81427	-0.818294	-0.658296	-0.799104	-1.26296	-1.32096	-0.742105	-0.950087	-0.820981	-1.11893	-0.901412
South Oxfordshire			-0.538562								-0.815933				-0.907692		-0.660432	-0.683876	-0.361793	-0.960534	-0.982697	-1.0217	-0.356602	-0.326022	-0.337308	-0.744616	-0.463924	-0.735998	-0.612118	-0.556299	-0.480628	-0.321701	-0.446453	-0.395237	-0.751983	-0.401925	-0.307124	-0.795799	-0.491557	-0.335881	-0.240608	-0.460596	-0.338185	-0.309041	-0.674665	-0.757708	-0.338567	-0.449427	-0.629851
South Ribble	0.420778											-0.0545813					-0.182799		-0.185189	-0.18187			0.24597		-0.403743	0.335077	0.138648		-0.435515	0.222365	0.0939154	-0.0549211	0.223065	0.120185	0.12359	-0.526352	0.103562	0.0620458	0.235954	0.231929	0.0908975	0.514362	0.486235	0.273328	0.250126	0.100137	0.17125	0.0282067	0.370661
South Somerset										-0.93988			-0.96942							-0.80977	-1.13296		-1.28502	-1.25444		-1.07097	-1.39234	-1.06236	-1.36444	-1.07454	-1.05686	-1.58591	-0.851992	-0.808745	-1.02719	-0.978161	-1.1264	-0.799937	-1.11894	-0.90112	-1.537	-1.15493	-0.743724	-0.89864	-1.5239	-0.761846	-0.903807	-0.821542	-0.859299
South Staffordshire											-0.594292		0.00454696	-0.376843	-0.385021	-0.700685	-0.438791	-0.161205	-0.742212	-0.0399229	0.0170948	-0.322936	-0.435991	-0.280472	-0.659735	-9.62876e-05	0.0209582	-0.514357	-0.0894471	-0.276666	-0.316979	-0.259761	-0.480085	-0.311899	-0.354251	-0.305223	-0.277369	-0.494977	-0.269916	-0.0520919	-0.0511516	-0.606932	-1.07079	-1.12879	-0.306896	-0.757916	-0.276628	-0.382688	-0.341264
South Tyneside															0.114905	0.100271		0.0376915	0.0587446	0.363094	0.34093		0.188874	0.617394	0.442251	0.10189	0.62562	-0.190522	0.507389	0.767329	0.752823	0.541195	0.735845	0.84124	0.747735	0.893673	0.931073	0.806582	0.855552	0.651954	0.891134	0.758295	0.684412	0.876284	1.08033	0.980893	1.04721	0.988144	0.818715
Southampton				0.366335						0.64498			0.61544		0.225872	0.512268	0.172102	0.449688	0.646833	0.650152	0.929018	0.713926	0.776962	0.330421	0.729309	1.08792	1.00543	0.920445	0.873629	0.98744	1.00512	0.844048	0.963317	0.696934	0.820913	0.90773	0.634554	0.814887	0.801708	1.04547	0.649918	0.672968	0.841136	0.824523	1.0152	0.579976	0.885173	0.985167	0.87169
Southend-on-Sea				0.443623					0.410108			0.377608		0.311338		0.589556	0.55042				0.228155	0.791214	0.854251	0.884831	0.329477	0.892205	0.813875	0.775884	1.03807	0.923399	1.03125	1.00566	0.956285	1.05298	1.0329	0.86008	1.03635	0.971356	0.464023	0.53918	0.824117	0.507218	0.821515	0.860419	0.682316	0.532326	0.235463	-0.238574	-0.19715
Southwark		0.600459		0.604135	0.611238	1.09425	0.606304	0.713778	1.41572	1.3599	1.59682	1.53812	1.4553	1.47185	1.54285	1.65316	1.68866	1.68749	1.5836	1.77256	1.50261	1.79682	1.87008	1.74431	1.65136	1.65478	1.81053	1.66339	1.68866	1.70236	1.51912	1.70657	1.65191	1.65901	1.5971	1.48132	1.50918	1.57557	1.55903	1.53432	1.5287	1.52807	1.15812	1.41887	1.29876	1.34605	1.26128	1.12606	1.19381
Spelthorne															0.271784		0.218014	0.4956	0.516653	0.696064	0.196779	0.634899	0.521844	0.677363	0.951313	0.559799	0.937401	0.811455	0.664268	0.556231	-0.204242	0.58893	0.255901	0.219967	0.302554	0.351582	0.504375	0.529805	-0.266323	0.030682	0.0937702	0.350903	0.489108	0.607194	0.805841	0.722798	0.425935	0.771442	0.549625
St Albans			0.0857083	-0.142959					0.124555	-0.165344	-0.191663			-0.275244	0.0176083		-0.337192		-0.0385524	0.265797	0.118694		0.334615	0.219067	-0.0810145	0.305623	0.160346	0.452543	0.451485	0.336817	0.0856504	0.230019	0.478847	0.266822	0.349408	0.360647	0.212411	0.27563	0.178471	0.320574	0.0156857	0.318576	-0.191037	0.228079	0.204878	-0.531377	0.126002	-0.0470051	-0.00558103
St. Helens											-0.11912		-0.122341		-0.210879			0.0129371	-0.26704	0.338339	0.0151456	-0.0238556	0.16412	0.634033	0.514407	0.554257	0.600866	0.483693	0.783665	0.637839	0.568367	0.723566	0.71109	0.751545	0.789928	0.714017	0.690719	0.693406	0.397142	0.569208	0.389258	0.391118	0.580476	0.300622	0.323178	0.687293	0.812504	0.609114	0.832878
Stafford																				-0.905789	-0.927952		-1.08001	-0.748398	-0.826631			-0.681253	-0.682312	-0.568501	-0.851852	-0.602748	-0.442861	-1.38189	-0.822177	-0.551301	-0.921386	-0.485781	-0.436812	-0.218988	-0.290598	-0.64889	-0.459532	-0.392599	-0.841769	-0.556835	-0.193646	-0.394682	-0.239314
Staffordshire Moorlands												-0.76198		-0.82825		-0.851062		-0.913641	-0.892588	-0.889269	-0.610403	-0.950434	-0.586368	-1.03291	-1.11114	-0.305375	-0.69369	-0.840825	-1.14291		-0.710394	-0.586229	-1.32943	-1.36537		-1.23375	-0.904867	-0.946383	-0.897414	-0.67959	-0.53732	-0.53546	-0.619104	-0.434071	-0.700311	-0.540315	-0.603095	-0.533064	-0.433648
Stevenage										0.627586	0.601267				0.810538			0.733324					0.282447		0.535824	0.496493		0.50511	1.10611	0.617863	0.334512	0.680525	0.919594	0.825668	1.0174	0.811154	0.867038	0.876674	0.749552	0.569436	0.632524	0.956603	0.726832	0.765736	0.742535	0.738673	0.74284	0.812871	0.611257
Stockport	0.0720725				-0.0291384					-0.0586261	0.216085	-0.102257	0.388955	0.308595		0.285783	0.547677	0.524233	0.612233	0.0714842	0.526442	0.487441	0.374386	0.626815	0.502824	0.685342	0.392003	0.517868	0.595991	0.691319	0.602543	0.813858	0.77745	0.78572	0.791918	0.840946	0.930948	0.683377	0.76231	0.837466	0.849402	0.856657	0.584688	0.971619	0.679572	0.77946	0.846679	0.603781	0.91405
Stockton-on-Tees									-0.278656	0.033505	-0.293844			-0.377425		-0.400237	0.037748		-0.441764	-0.137415			-0.135543	-0.281054	-0.359287	0.0785032	0.234256	0.30897	-0.0900288	0.324812	0.0414611	0.200388	0.235337	0.289579	0.209438	0.296255	0.0230794	0.32835	0.0305323	0.327538	-0.0864955	0.257787	0.229661	0.125898	0.324545	0.106804	0.0695782	-0.0822395	0.22803
Stoke-on-Trent												0.328777		-0.0385229				-0.123914	-0.102861	-0.0995425	0.179324	0.140323	0.328298	0.455788	0.377555	0.338224	0.0960372	0.249932	0.877262	0.605723	-0.0456055	0.655796	0.414538	0.465754	0.285099	0.732067	0.106709	0.407615	0.670464	0.45256	0.854467	0.634478	0.568563	0.686649	0.633484	0.608434	0.40848	0.615685	0.599117
Stratford-on-Avon										-0.948322		-0.991953			-1.0664	-0.780004	-0.81914	-0.541554	-0.520501	-0.818212		-0.879376	-0.448363	-0.78576	-1.04008	-0.477355	-0.555685	-0.672858	-1.07186	-0.446161	-0.697328	-0.895382	-0.605161	-0.641096	-0.609661	-0.422331	-0.70887	-0.699234	-0.759409	-0.462404	-0.700346	-0.464403	-0.752166	-0.907082	-0.833373	-0.770288	-0.611219	-0.705045	-0.119553
Stroud												-0.364019				-0.75413		-0.81671		-0.792338	-0.814501	-0.853502	-0.665527	-0.935977	-0.41215		-0.772849	-0.567802	-0.200884	-0.388103	-0.914492	-0.665388	-0.63044	-0.365344	-0.282757	-0.83579	-0.586086	-0.122453	-0.131475	-0.43653	-0.21854	-0.836469	-0.279134	-0.227995	-0.904409	-0.51033	-0.330072	-0.804109	-0.461655
Sunderland							-0.0716698								0.0867277	0.0720936		-0.291516	0.206658	0.209977	0.409663	-0.0272786	0.336788	0.844489	0.510984	0.513045	0.405557	0.0823303	0.520605	0.754391	0.98177	0.891214	0.860896	0.938001	1.0021	1.07857	1.01829	0.888817	0.955161	0.915664	0.874856	1.05979	0.86336	0.874435	0.796876	0.9849	0.718	0.867212	1.01778
Surrey Heath												0.0201792				-0.0689023			-0.110429	-0.10711	-0.129273	0.433785	0.0197005		-0.328982	0.409838	0.213408	0.117426	-0.0597241	0.452027	0.168676	-0.105099	0.230879	0.115764	0.578562	0.694536	-0.122707	0.589104	0.252723		0.508081	0.589122	0.464086	0.544383	0.55897	0.438139	0.00297293	0.00605717	0.700694
Sutton				0.422371		0.435365	0.42454		0.388855	0.701016		0.657385	0.972506	0.591116		0.744395	0.830198	0.903664	0.702868	1.22907	0.905873	1.12214	1.45279	1.3407	1.12114	1.08181	1.26974	1.20693	1.01681	1.14993	1.08464	1.33374	1.23606	1.07519	0.680655	0.884584	1.11656	1.15723	1.2062	1.1015	0.948992	1.16266	0.851414	1.57953	1.30733	1.2644	1.1173	1.12038	1.08263
Swale												-0.573831	-0.55974		-0.648278	-0.662912	-0.401018	-0.424462	-0.704439	-0.40009		-0.285163		-0.543729	-0.224022	-0.263353	-0.137563	-0.254735	-0.352704	-0.296885	-0.279206	-0.47726	-0.238192	-0.274126	-0.492569	-0.346631	-0.193838	-0.0892267	-0.341287	-0.58835	0.103127	-0.268129	-0.430954	-0.312868	-0.512161	-0.0833203	0.0110231	-0.0139214	-0.546529
Swansea											-0.262823	0.373078	-0.0899523		-0.655612	-0.670246	-0.709382	-0.431795	-0.109712	-0.106393	-0.429587	-0.0706481	0.0715695	0.261851	0.0696743	-0.0154143	0.214125	-0.0579492	0.117084	0.313082	0.0988113	0.214376	0.282748	0.448919	0.489102	0.394223	0.452041	0.348376	0.530557	0.483498	0.488594	0.288809	0.582902	0.445715	0.325603	0.467501	0.433038	0.370855	0.259051
Swindon			-0.0689139			-0.284586							-0.0484758		-0.438044		-0.491814	-0.214228		-0.490886		-0.0749291	-0.187984	-0.0324649	-0.235637	-0.0531191	-0.295306	-0.743471	0.0336214	-0.153597	-0.31201	-0.0629063	0.148133	-0.121884	0.194786	0.164633	-0.0293616	0.205328	0.19994	0.298578	0.22904	0.394402	0.17722	0.295306	0.326462	0.0921517	0.221257	0.0616141	-0.160203
Tameside						0.0637777				0.0283981	0.00207892	0.586828	0.299888	0.219528	0.387441	0.196716	0.333671	0.310228	0.456219	0.158508	0.738405	0.398374	0.16038	0.412809	0.237666	0.499365	0.479027	0.449991	0.717778	0.416615	0.689567	0.558459	0.69607	0.495325	0.64006	0.659125	0.811918	0.323243	0.803577	0.514316	0.431276	0.415408	0.780857	0.768609	0.620468	0.591783	0.687721	0.447767	0.857168
Tamworth																		0.357464	0.980577	0.983896	0.660703	0.797793	0.684738	0.539227	1.15996	0.597754	0.401324	0.12925	1.12819	0.418094	0.435773	0.684877	0.983067	0.683891	0.590386	0.639414	0.889118	0.449661	0.498631	0.193576	0.557694	0.735645	0.0499418	0.292966	0.922977	0.487752	0.734957	-0.107057	0.411488
Tandridge						-0.317447								-0.462727	-0.470904			-0.548118		0.0783138	-0.24488	0.0171491	-0.697966	-0.0653254	-0.0466485	-0.00679835	-0.504258	-0.475302	-0.77739	-0.487488	-0.0438404	-0.396797	-0.264938	-0.0456	0.0369867	-0.391107	-0.539343	-0.103739	0.032381	-0.0130365	-0.250978	-0.266847	-0.855641	-0.068548	-0.158696	0.0592911	-0.316753	-0.535518	0.142728
Teignbridge	-0.35489	-0.76791			-0.757131			-0.955621					-0.816159		-0.904697		-0.958467	-0.68088				-0.717673	-1.13176	-1.10118	-0.702289	-0.917712	-0.93805	-0.511154	-0.910153		-1.38072	-0.955528	-0.795641				-1.14923	-0.889713	-1.14177	-0.668677	-1.38374	-1.3027	-0.988403	-0.569287	-1.06961	-0.976561	-0.335572	-0.405039	-1.40501
Telford and Wrekin							-0.396355							-0.530809		-0.553621		-0.616201	-0.294118	-0.591829	-0.312963		-0.0670786	-0.258347	-0.33658	-0.0748812	0.0297193	-0.0662636	0.154527	-0.254541	-0.236862	-0.46488	-0.186893	-0.222827	-0.140241	0.0636892	-0.607426	-0.0846714	-0.298943	-0.780089	-0.172933	-0.63596	-0.446602	-0.504608	-0.30596	-0.242875	-0.238708	-0.080722	0.215975
Tendring																			-0.660737	-0.180296	-0.20246	-0.241461	0.168363	-0.801057	-0.27723	-0.0735231	-0.0938613	-0.910003	-0.433941	-1.09828	-0.381632	-0.229438	-0.0561872	-0.133514	-0.205829	-0.302929	-0.673015	-0.346555	-0.297585	-0.368557	-0.238522	-0.0994885	-0.211161	-0.0473175	-1.07052	-0.0396183	-0.246305	-0.301213	0.196143
Test Valley											-0.782031	-0.197282	-0.30813	-0.564582					-0.62892	-0.44951		-0.510675	-0.146608	-0.46821	-0.546444	-0.488865	-1.20817	-1.17922	-0.402124	-0.522396	-0.571664	-0.799682	-0.588642	-0.703758	-0.417051	-0.492962	-0.243258	-0.460866	-0.633746	-1.11489	-0.398591	-0.970762	-0.413428	-0.202588	-0.640763	-0.644624	-0.464366	-1.41552	-0.260157
Tewkesbury									-0.586612				-0.605021		-0.392529		-0.4463		-0.74972	-0.746401	-0.467535	-0.807566		-0.412919	-0.269303	-0.530483	-0.550822	-0.521866	-0.397985	-0.886234	-1.16959	-0.920482	-0.487593	-0.745376	-0.66279	-0.391913	-0.63706	-0.377546	-0.277424	-0.536721	-0.0264752	-0.188472	-0.476236	-0.534241	-0.858472	-0.339455	-0.39328	-0.758173	-0.59181
Thanet					0.358226			-0.141293					0.47529						-0.14653	0.157819	-0.165374		0.381539	0.190271	0.112038	0.0727069	0.420345	0.303173	0.506235	0.017986	0.0356648	0.423071	0.261725	0.422085	0.162249	-0.0105715	0.510199	0.553003	0.274613	0.668529	0.731617	0.553021	0.922835	0.697338		0.962705	0.745023	0.899375	0.639769
Three Rivers								-0.0755232					0.364969		-0.024599		-0.0783693	0.500247	0.396362	0.399681			0.593438		0.700687	0.138477	0.419169	-0.330027	-0.0300549	0.259848	0.453618	0.52663	0.43664	0.145433	0.00617089	0.180137	0.429841	-0.310646	0.136264	0.132239	0.4506	0.276368	0.289635	0.00978065	0.208428	0.505597	0.430582	0.54761	-0.0477883
Thurrock										-0.171231	-0.19755			-0.281131		-0.0029129	0.134042	0.332447	-0.345469		0.112807	0.295655	0.437872	-0.18476	0.0380372	0.350889	0.455489	0.250362	0.249303	0.216986	0.234665	0.182739	0.496441	0.0848432	0.26434	0.313368	0.068221	0.299706	0.451338	0.0136572	0.0767454	0.215779	0.0249252	0.17104	-0.0562818	-0.236234	0.207265	-0.132073	-0.0114681
Tonbridge and Malling							-0.313945			-0.338499	-0.364818		-0.368039			-0.471211		-0.232761	-0.512738	-0.0322975	-0.531582		-0.206517	-0.175937	-0.0323211	-0.0716522	-0.1889	-0.460975	0.0150883	0.00396072	-0.233633	-0.507408	-0.250611	-0.383455	0.000161574	-0.0757493	-0.157039	-0.566533	-0.693654	-0.299739	-0.0325309	-0.55355	-0.540283	-0.0542206	-0.0194301	-0.102473	-0.399336	-0.153214	-0.0537977
Torbay		0.864255				0.278866	0.569071								0.125408	0.110774	0.0716381	0.0481947		0.771537	0.0504031	0.011402	0.199377	0.229957	-0.149306	0.510333	0.569176	0.297102	-0.181078	0.330674	0.49448	0.0745772	-0.0665655		0.281117	0.205206	-0.119122	0.316483	0.0644224	0.905496	0.345335	-0.272594	0.0417023	0.159788	0.136587	0.053544	-0.419411	0.814123	0.227158
Torfaen													0.214317		-0.175251	-0.189885	0.0720085	0.224656	0.671678	0.470877	0.0507735	0.409712	0.743816	0.473366	0.504277	0.464946	0.393455	0.297473	0.472505	0.632074	0.193821	0.500916	0.445688	0.295811	0.378397	0.330515	0.621611	-0.063358	0.365823	0.060768	0.248795	0.125716		-0.316963	0.261896	0.354944	0.321323	-0.0180159	0.0234082
Torridge										-0.950973		-0.994603					-1.12282					-1.18306		-1.26553		-1.3831			-1.37554												-1.54809		-1.45379	-1.51179	-0.580751	-1.31701	-1.13675	-1.13366	-1.56936
Tower Hamlets				1.06939	0.77546	0.781352	0.770527		1.03587	1.047	0.719654	1.40131	1.19355	1.11319	1.10502	1.09038	1.35228	1.55068	1.57173	1.61645	1.45598	1.11595	1.44223	1.68669	1.78454	1.84533	1.63593	1.40165	1.62244	1.33831	1.54981	1.48015	1.59729	1.65526	1.50376	1.50932	1.49731	1.29609	1.48773	1.36452	1.4276	1.34384	1.41925	1.4156	1.06504	1.19285	1.16226	0.563281	0.905735
Trafford		0.512329		0.0388837						0.49362	-0.00982042	0.449989	0.287989	-0.0934013	0.199451	-0.116213		0.520177	0.44432	0.690677	0.425476	0.738657	0.37033	0.70194	0.623707	0.760467	0.467127	0.706937	0.495025	0.68347	0.536338	0.832866	0.836781	0.784456	0.656189	0.779851	0.695283	0.590098	0.851675	0.635042	0.781105	0.704538	0.592866	0.497072	0.812689	0.525526	0.733813	0.398079	0.778321
Tunbridge Wells												-0.521932				-0.611013	-0.650149		-0.65254	-0.649221		-0.0114153	0.0216578	-0.79286	-0.0929417	-0.910424		-0.202836	-0.203895	-0.488024	-0.227307	-0.522271	-0.788353	-0.280219	-0.7417		-0.442969	-0.338358	-0.356335	-0.536451	-0.172333	-0.693351	-0.981115	-0.738091	-1.06232	-0.668243	-0.539138	-1.13811	-0.619568
Uttlesford													-0.493534	-0.573895		-0.897737				-0.935944	-0.480986		-0.508104	-0.778553	-0.458846	-1.19715	-0.518516	-0.58647	-0.888558	-0.899686	-0.660158	-0.933934	-0.774046	-0.934919	-0.727394	-0.979396	-0.650511	-0.993058	-0.51812	-0.823174	-1.06112	-0.803984	-0.790717	-1.02481	-0.871924	-0.653937	-0.9508	-1.12381	-0.781353
Vale of Glamorgan														-0.587709				-0.37207	-0.351017	-0.648728	0.0280782	-0.709893	-0.123978	0.438081	0.129399	0.320517	0.0239726	0.353958	0.13902	0.165681	0.0742155	0.131434	0.189863	-0.0108812	0.161882	0.285544	0.289917	0.159459	0.0121342	0.276955	0.155519	-0.0907991	0.223497	0.0405531	0.193443	0.133881	-0.0615242	-0.137621	-0.251099
Vale of White Horse						-0.383273					-0.746002		-0.749223			-0.852395	-0.891531	-0.914975	-0.592892	-0.890603	-0.912766	-0.951767	-0.462762	-0.335272	-0.635354	-0.306708	-0.269054	-0.365037	-0.542187	-0.632496	-0.234606	-0.888592	-0.0754924	-0.521601	-0.682052	-0.536115	-1.08229	-0.470595	-0.22974	-0.425651	-0.275412	-0.633704	-0.268255	-0.32626	-0.224523	-0.483657	-0.47949	-0.601344	-0.434982
Wakefield											-0.514065	0.070684	-0.517285					-0.0809771	-0.661984	-0.357635	-0.379799	-0.0208598	0.0122134	0.0427937	0.160855	0.22626	-0.0951087	0.202692	0.129083	-0.0581354	0.122271	0.121497	0.131622	0.296602	-0.010782	0.319072	0.228828	0.168828	0.254009	-0.0340121	0.0912241	-0.100736	0.351863	0.181884	0.206987	0.336553	0.19178	0.0565619	0.216085
Walsall	0.155811									0.0251124	0.697763	0.82658	0.296603	0.216242	0.509094	-0.1076	0.455324	0.528791	0.753964	0.808435	0.91121	0.793028	0.958727	0.914674	0.83644	0.871743	0.89487	1.10676	0.922768	0.844694	0.893407	0.935385	1.09527	0.80946	0.875657	0.764984	0.879988	0.825108	0.515055	0.883416	0.683263	0.463275	0.636242	0.765323	0.742121	0.719777	0.867366	0.896779	0.786935
Waltham Forest					0.482457	0.488349			0.441838		0.72768	0.409338	0.724459	0.82019	0.936951	0.621287	0.980091	1.33686	1.23297	1.39599	1.33907	0.698006	1.43005	1.1798	1.44039	1.55232	1.43187	1.35168	1.40862	1.2214	1.44993	1.20488	1.27325	1.29731	1.25027	1.36893	1.2043	1.09024	1.15851	1.17297	1.23606	1.11298	1.29258	1.1709	1.23068	1.26303	0.904016	0.834549	1.01067
Wandsworth	0.637832	0.525842	0.758185			0.542513		0.639161	0.797032	1.46138	1.48081	1.54268	1.07965	1.47641	1.46824	1.48836	1.63632	1.48793	1.56334	1.69794	1.51817	1.47917	1.59336	1.63973	1.75779	1.58016	1.51707	1.38466	1.4443	1.35775	1.52581	1.45217	1.47584	1.32252	1.38986	1.247	1.38756	1.19992	1.26592	1.22713	1.37241	1.13718	1.04571	1.17676	1.28484	1.16229	1.14527	1.16954	0.967926
Warrington									-0.226021			0.0425095			-0.332968				-0.0880985	-0.38581	-0.407973	-0.145944	0.138941	-0.0523275	-0.607682	-0.169892	0.332649	0.264695	0.360546	0.452081	0.46976	0.369529	0.554239	0.342214	0.424801	0.631436	0.639986	0.571317	0.708708	0.467323	0.635146	0.499479	0.127394	0.454739	0.663487	0.440266	0.701997	0.239241	0.810174
Warwick																-0.241331		-0.303911	-0.282858	-0.279539		-0.340704	-0.152729	-0.423178	-0.501411	0.0613175	-0.561081	-0.0550036	0.120029	0.0577492	-0.304783	-0.0142871	0.125397	-0.211567	-0.195927	-0.1469	-0.22819	-0.211714	-0.220737	-0.115617	-0.0525287	-0.0226399	-0.435342	-0.125371	-0.516549	-0.173623	-0.169456	-0.370492	0.0511433
Watford								0.542038					0.681501					0.515749			0.995079		1.26899	1.39648	1.35964	0.977888	1.10368	1.06569	1.24072	1.0535	1.23088	1.29546	1.2139	0.909123	1.10085	1.14988	1.22349	0.784037	1.20098	1.00507	1.26005	1.04006	1.05332	0.928372	1.2062	0.742947	0.951234	1.22732	0.995742
Waverley										-0.496075			-0.525615	-0.605975	-0.614153	-0.151666	0.110228	-0.691366	-0.0682534	-0.189873	-0.212037	-0.251038	-0.364093	-0.333512	-0.411745	-0.229228	-0.471415	-0.0164902	-0.0175486	-0.329706	-0.488119	-0.297007	-0.329005	-0.665969	-0.583383	-0.409416	-0.858683	-0.298139	-0.675139	-0.855255	0.0529315	-0.313185	0.00111126	0.119197	-0.177006	0.0409817	-0.0797903	-0.252797	-0.114463
Wealden											-0.604065	-0.922406	-0.908316				-1.05062	-0.773038		-0.572574	-1.07186	-1.11086	-0.746794	-0.716213	-0.669508	-0.611929	-0.729177	-1.30228	-1.00231	-0.791589	-0.431487	-0.825836	-0.711706	-1.04867	-0.841145	-0.792117	-0.940354	-0.583931	-0.835991	-0.584743	-0.572808	-0.792796	-0.536492	-0.661444	-0.617699	-0.466658	-1.06455	-0.69349	-1.02004
Wellingborough												-0.213966								0.135866			-0.214444			-0.125337		-0.292811	0.00716098	0.172125	-0.0654691	-0.0382142	-0.00326572	0.0857389	-0.132704	-0.384707	-0.231913	-0.57446	-0.52549	-0.529515	-0.466427	-0.209294	-0.372119		-0.754356	-0.235339	-0.532202	-0.830148	-0.788724
Welwyn Hatfield						-0.0351145									-0.188572		0.0586877	-0.265786	0.232389	0.457556	0.0374527	-0.302578	0.283337	-0.0840229	-0.463286	-0.0254959	-0.221925	-0.0168783	0.283093	-0.0802168	-0.664598	-0.239403	0.221514	-0.41648	-0.157802	0.113074	0.110966	0.127441	-0.0277093	0.114394	-0.190495	0.367668	-0.0961868		0.044455	0.262442	-0.0344209	-0.128247	-0.688883
West Berkshire							-0.781164					-0.54832		-0.915619	-0.923797	-0.938431	-0.977567	-0.523889	-0.979958	-0.675609	-0.153704	-1.0378	-0.247768	-0.643157	-0.353413	-0.635782	-0.55921	-0.451073	-0.753162	-0.376109	-0.797763	-0.305621	-0.717831	-0.452735	-0.256205	-0.542969	-0.691206	-0.469481	-0.762934	-1.1649	-0.288897	-0.367557	-0.463435	-0.287357	-0.310559	-0.51854	-0.238167	-0.465532	-0.277979
West Devon			-0.771312			-0.986985							-1.0519											-1.33692	-0.938035	-1.45449	-1.1738	-1.44587		-1.63415	-1.61647		-1.63345	-1.06732	-1.28576		-1.38497		-1.67855			-1.53844	-1.22415	-1.10606	-1.60639	-0.911276	-1.38423		-1.03869
West Lancashire																			-0.371317				-0.366127	-0.210608	-0.288841	-0.15208	-0.34851	-0.319554	-0.445551	-0.0684986	-0.0508199	0.059981	0.0369376	0.0853243	-0.159448	-0.0135101	-0.0478034	-0.0271721	0.0498261	-0.380167	-0.618109	-0.236038	-0.155825	-0.757898	-0.17904	-0.21093	0.0431145	-0.254831	0.138775
West Lindsey												-1.06452						-1.21619			-1.21398		-0.888912	-1.03442	-0.936565	-1.45302		-1.4444	-1.14443	-1.15556	-1.31397	-1.66692	-1.63198	-1.36688	-1.58532	-1.23527	-1.08247	-1.42502	-1.07502			-1.23594	-1.22268	-1.58171	-1.30389	-0.84286	-0.984821	-1.20359
West Oxfordshire			-0.259902						-0.522084			-0.855614	-0.841523		-0.930062		-0.506711			-0.982903	-0.704037		-0.856093	-0.524482	-1.20478	-0.289864	-0.419347	-0.934459	-0.634487	-0.578668	-0.502998	-0.980893	-0.381673	-0.613902	-0.598262	-0.373143	-0.776652	-0.738987	-0.866109	-0.870134	-0.409105	-0.549913	-0.712738	-0.293622	-0.697035	-0.780077	-0.520638	-0.430404	-0.731402
West Suffolk															-1.07405	-1.38972	-1.12782		-1.43124	-1.42792	-1.45009	-1.48909		-1.09444	-1.6498	-1.3881	-1.23234		-1.20445	-1.26673	-1.24905	-1.602	-1.16912	-1.30196	-1.04328	-1.17034	-1.31858	-1.48504	-1.13504	-1.61618	-1.15516	-1.77308	-1.45879	-1.81782	-1.23896	-1.44695	-0.965658	-1.13866	-1.17642
Westminster			0.96102	0.732353	0.739455	1.44432	1.03555	0.540965	1.47699	1.48812	1.82978	1.81247	1.58352	1.55431	1.29086	1.72338	1.57951	1.46892	1.48997	1.71514	1.59607	1.55706	1.70725	1.59953	1.73215	1.60006	1.37145	1.58749	1.54068	1.64225	1.19504	1.31921	1.32933	1.49432	1.34966	1.42502	1.08772	1.20893	1.19991	1.32851	1.06709	1.23528	1.1614	1.14915	1.23989	1.219	1.04707	0.953245	0.5687
Wigan			0.319439		-0.203155							-0.276273		-0.342543	-0.350721		-0.404491	-0.126904		-0.403562	0.176334	-0.163697	-0.100661	0.23095	0.152717	0.511326	0.428839	0.246942	0.488922	0.434328	0.534981	0.23527	0.536487	0.500553	0.349056	0.594379	0.465447	0.567353	0.542536	0.598509	0.550447	0.874526	0.626271	0.604478	0.660458	0.577415	0.828736	0.698609	1.00023
Wiltshire	-1.33994		-0.918557	-1.44825			-1.44608			-1.47064	-1.01984	-1.51427	-0.898119			-1.00129	-1.64249	-1.06387	-0.945908	-1.0395	-1.06166	-0.924572	-1.03763	-0.882108	-1.16446	-1.05766	-0.667828	-1.04905	-1.41808	-0.968478	-1.06474	-1.11667	-1.08172	-0.941564	-1.08083	-0.730768	-1.02033	-1.17579	-1.08543	-0.9004	-1.36879	-0.7826	-0.93206	-0.80101	-1.35569	-0.907254	-0.987408	-1.17621	-1.04763
Winchester						-0.441818		-0.94723	-0.488328		-0.327425	-0.520828			-0.419184	-0.211969	-0.649046	-0.496398	-0.253496	-0.472026	-0.670281	-0.165214	-0.424397	-0.615665	-0.392868	-0.21035	-0.531719	-0.0877894	-0.357693	-0.611859	-0.89521	-0.57916	-0.486219	-0.425243	-0.439567	-0.691569	-0.742895	-0.580292	-0.48017	-0.397045	-0.773289	-0.595338	-0.326799	-0.861926	-1.06122	-0.123072	-0.441124	-0.592942	-0.396616
Windsor and Maidenhead						-0.216047			-0.262557	0.0496036	0.199376	0.403913	-0.280966	0.115795	-0.369504	-0.0831084	-0.423275		0.273305	0.276624	-0.14348	0.361587	0.248532	-0.264955	0.310024	0.0154206	-0.101828	0.228158	-0.37496	0.178184	-0.000432218	0.0567858	-0.260448	-0.296382	0.138387	-0.164768	-0.437943	0.0434189	-0.43049	0.0883637	-0.547518	0.186736	0.0908577	-0.511216	0.164553	0.160691	0.231805	0.088761	-0.392694
Wirral	-0.0233803							-0.022051			-0.180398	-0.197709	-0.183619	0.037051		0.0142391			-0.328317	-0.0239685	0.129959	0.312807	0.34588	0.531362	0.23128	0.455191	0.569551	0.536359	0.76378	0.489411	0.455937	0.455163	0.950843	0.842358	0.904741	0.963988	0.854381	0.822008	0.879932	0.787771	0.725921	0.873909	0.774471	0.82917	0.924658	0.780918	0.660146	0.66323	0.880745
Woking									0.528429			0.67202				0.105818	0.0666814	0.520359	0.365321	0.544731	0.346476	0.307475	0.49545	0.225001	0.146768	0.651505	0.26319	0.660122	0.114996	0.471845	-0.355574	0.291469	-0.0715222	-0.107456	-0.3259	0.0241582	0.176952	0.436465	0.0594657	-0.12065	0.419559	0.324509	0.434686	0.37668	0.557599	0.650647	0.353784	0.69266	0.620141
Wokingham			0.0402069		-0.181357					0.0901848	0.239957	0.0465543			-0.0278931		-0.382693	0.195923	-0.0840538	-0.0807348		0.0341918	-0.555984	-0.525404	-0.126516	0.0560018	0.378086	0.210747	0.478534	0.353463	0.040149	0.289253	-0.219867	0.142139	0.178968	0.176843	-0.0293852	0.0840001	0.212151	-0.172085	0.422482	-0.249804	0.327734	0.483608	0.527353	0.236035	0.356707	0.5765	-0.227174
Wolverhampton					0.229839		0.702027	0.0313487		0.677472	0.873002	0.85569	1.2122	0.993541	0.559394	0.669699	1.23262	0.78321	0.87121	1.20552	1.04866	0.667236	0.809454	1.266	0.848952	0.882171	1.16286	1.0556	0.854968	0.910787	0.967975	0.833074	0.819718	0.594728	0.958141	0.684949	0.898441	0.671287	1.04932	0.818894	1.00117	0.638513	0.651779	1.0545	0.82045	0.763736	0.968818	0.971902	0.996936
Worcester									0.508655						0.702738	0.387074	0.347938			0.825987	0.326703	0.287702	0.873617	0.506257		0.564784	0.912423	0.573402	0.095222	0.606973	0.226712	0.718854	0.811794	0.57174	-0.0446434	0.849482	0.555118	0.990722	0.817843	0.558546	0.621634	0.848803	0.318002	0.804064	0.838855	0.551692	0.811132	1.03606	1.13185
Worthing														0.420413			0.358465	0.335022						0.516784	0.438551	0.0981902	0.378882	0.583929	0.804719			0.486343	0.220261	0.360419	0.567944	0.616972	0.945856	0.90434	0.476188	0.569073	0.711343	0.616293	0.805651	0.571554	0.724444	0.641401	0.645568	0.773591	0.866167
Wrexham											-0.686598			-0.770179					-0.834517	-0.831198	-0.853362	-0.591333		-0.275868	-0.354101	-0.615281	-1.11274	-0.606663	-1.08484	-0.79494	-0.555413	-0.352067	-0.493209	-0.830173	-0.446557	-0.57362	-0.846796	-0.365433	-0.413374	-0.366246	-0.303158	-0.477389	-0.317995	-0.442947	-0.130356	-0.181214	-0.044422	-0.206148	-0.579697
Wychavon											-0.5052			-0.889811		-0.912623			-0.954149	-0.473709	-0.495872	-0.710965	-0.647928	-0.395499	-0.871672	-0.609974	-0.533402	-0.300326	-0.426323	-0.488603	-0.374014	-0.522851	-0.692022	-0.581828	-0.74228	-1.29531	-0.364367	-0.530823	-0.436096	-0.661969	-1.37703	-0.51784	-0.680664	-1.0397	-0.761871	-0.405581	-0.539717	-0.160969	-0.444056
Wycombe							-0.444799	-0.638356	-0.480485	0.132706	-0.194643	-0.0358631	-0.0217723	-0.579254	-0.587432	-5.83122e-06	-0.164081	-0.363615	-0.643592	-0.339243	-0.185316	-0.400408	-0.513463	-0.306791	-0.0839945	-0.0563788	-0.319755	-0.0477612	-0.416796	-0.604015	-0.160368	-0.416414	-0.603314	-0.21328	-0.556662	-0.984755	-0.0190485	-0.220266	-0.280441	-0.527504	-0.288324	-0.140336	-0.495047		-0.752345	-0.0950247	-0.287153	-0.351015	-0.242644
Wyre												-0.452775				-0.541857		-0.604436					-0.277162	-0.121643	-0.199877	-0.841268	-0.560576	-0.355529	-0.356587	-0.418867	-0.401188	-0.578054	-0.242075	-0.15307	0.172554	-0.0794479	-0.11854	-0.160057	-0.287178	0.0445889	-0.0520238	0.0290176	-0.309899	-0.191813	-0.038923	-0.23111	-0.469981	-0.223859	-0.182435
Wyre Forest									-0.260113	-0.248982	-0.275301	-0.292612				-0.381694	-0.42083		0.27575	-0.419901	-0.442065	-0.0039449	-0.293091	0.135429	0.203324	0.0178651	-0.224322	0.281755	0.0254243	0.0423255	0.111157	-0.417891	-0.258004	-0.197028	0.0316869	-0.287262	-0.31056	-0.175985	-0.303107	-0.307132	0.0569864	0.0800358	0.151294	-0.33268	0.0700872	-0.0709474	-0.133727	0.170387	0.211811
York		-0.373801								-0.39251			-0.42205	-0.50241			-0.263328	-0.286771	-0.265718	-0.563429	-0.585593		-0.737649	-0.406039	-0.785302	-0.824633	-0.146001	0.0290828		-0.402232	-0.208462	0.00285258	0.0378011	-0.136436	-0.354879	-0.305851	-0.0561479	0.0162789	-0.048695	-0.0984772	-0.21148	-0.431469	-0.196354	0.160614	-0.131433	-0.214475	-0.0554066	0.0938057	-0.232747
[truncated: 397 more columns]
