# Supplementary material for: Population density and spreading of COVID-19 in England and Wales
Source: PLoS One. 2022 Mar 31;17(3):e0261725. doi: 10.1371/journal.pone.0261725 (PMC8970409; doi:10.1371/journal.pone.0261725)
Supplement: S6 Dataset — England. (XLSX) [file pone.0261725.s016.xlsx]

## Sheet: Sheet1
Area name	1	2	3	4	5	6	7	8	9	10	11	12	13	14	15	16	17	18	19	20	21	22	23	24	25	26	27	28	29	30	31	32	33	34	35	36	37	38	39	40	41	42	43	44	45	46	47	48	49
Adur																														0.319639				0.318173		0.265165						0.269781			0.25255	0.296284			0.298359
Allerdale																							-1.10047			-0.855381		-0.783296	-1.10094		-0.867026		-0.873665	-0.853523	-1.22259		-0.729578	-1.27685	-0.638384	-1.19857	-0.862366			-0.902992	-0.743055	-0.875411	-0.687733	-1.18929
Amber Valley																						-0.441023	-0.430375		-0.448064		-0.412137		-0.430836	-0.482987	-0.196926	-0.0507471		-0.484453		0.24069	-0.5366	-0.129627	-0.093223	-0.528469		-0.532845	-0.533128	-0.232893	-0.249046		-0.494755		-0.203237
Arun																											-0.332079				-0.116869	-0.447811		-0.404395	-0.472431	-0.156373	-0.155512	-0.526691	-0.189257			-0.151758	-0.15204	-0.152835
Ashfield																-0.108853								-0.0631318		-0.102075	-0.0279003	0.27104	-0.0465998	-0.0987506		-0.143632	-0.120359	-0.100217	0.308869	0.323897	0.148667	0.476458	-0.186108	-0.144233	-0.10906		0.32823	-0.149686		-0.122105		0.467106	-0.120031
Ashford											-0.611193						-0.729071						-0.770388	-0.787382					-0.77085			-0.867882	-0.844609	-0.824466	-0.415381	-0.877475	-0.876613	-0.946762		-0.868483	-0.833309			-0.396815		-0.846355	-0.834769
Aylesbury Vale																				-0.989437			-0.962068				-0.94383		-0.661499	-1.01468		-0.758531	-1.03629			-0.768124	-1.06829	-0.837412	-0.624916	-0.759132	-0.723959	-0.462478	-1.06482	-1.06562		-0.737005		-0.448824	-0.73493
Babergh																						-0.79077					-0.761884		-0.780583	-0.832734				-0.8342			-0.886347		-0.44297	-0.878216	-0.542013	-0.882592	-0.882875		-0.899823		-0.844502		-0.376893
Barking and Dagenham											0.595305			0.572561	0.456488		0.477426			0.40874	0.653169			0.419116	0.895541	0.982233	0.755378	0.753288	0.91277	0.383497	1.0675	0.940676	0.83901	0.683061	1.09215	0.329023	0.329885	0.560766	0.8982	1.33802	0.674218		0.333357	0.809683	0.918468		0.672759		0.663247
Barnet											0.214491									0.726896	0.573386	0.345677	0.055296	0.640362	1.03761	0.777511	0.851685	1.02569	1.09623	1.14881	0.890804	0.957802	0.981075	0.904308	0.933182	0.989602	1.06301	1.24065	0.760424	1.13329	0.946617	0.952825	1.03172	0.729899	0.713746	0.882419	0.836014	0.56854	0.759555
Barnsley																										-0.579701		-0.507616	-0.223196	-0.0992556	-0.290316	-0.0191983	-0.296956	0.0242171	-0.168757	-0.028791	-0.152868	0.0780128	0.114417	0.332383	-0.109565	-0.149114	0.0724525	-0.150191	-0.166345	0.0992383	-0.588145	-0.0105206	-0.597657
Barrow-in-Furness																								0.0846333	0.0839372	0.0456902	0.119865			0.526136	0.335075	0.305163	0.629466	0.348578	-0.020487	0.29557		-0.0747471	0.262687	0.00353222	0.339735	0.476277	0.475995	0.299109			0.338276	0.0128108	0.328764
Basildon															-0.0276102									-0.0649819		-0.103925	0.27128		0.55361	-0.100601	0.78752	0.699616	-0.12221	0.676085	0.608049	0.446985	0.322908	0.377698	0.289163	-0.146083	0.667242	0.451601	0.150289	0.693562	0.7354	0.177074	0.489691	-0.136804	0.179149
Basingstoke and Deane															-0.487048					-0.835825		-0.819105		-0.825449		-0.864392	-0.790218	-0.792308		-0.560038		-0.60492	-0.405556	-0.260474	-0.62954	-0.438421	-0.43756	-0.98483	-0.647396	-0.429429	-0.394256	-0.910927	-0.133058	-0.610974	-0.326098	-0.884423		-0.420151
Bassetlaw																																-0.908725	-0.584422		-0.933345		-0.616426		-0.951201	-0.909326	-0.397031	-0.913702	-0.913984		-0.930933	-0.410077	-0.574582		-0.885124
Bath and North East Somerset																					-0.328189		-0.545249	-0.0851215			-0.527011	-0.529101		-0.597861	-0.612831	-0.341713	-0.31844		-0.366333	-0.351306	-0.350444	-0.0226531			-0.608171	-0.34669		-0.171676					-0.619142
Bedford																								-0.701475	-0.401141	-0.439388	-0.666243	-0.668333	-0.383913	-0.259972	-0.451033	-0.480945	-0.758702	-0.43753		-0.314446		-0.383734	-0.125481	-0.782576	-0.270281	-0.0879819	-0.009083	-0.310908	-0.327062	0.0177028	-0.447832	-0.773297	-0.156314
Bexley											0.370514			0.347771		0.449635	0.252636	0.269764	0.30353	0.18395	0.127349		0.211319	0.495356	0.19363	0.632504	0.229557	0.227467	0.812918	0.459737	0.745797	0.812795	0.614219	0.935392	1.04345	0.581354	0.804064	0.512066	1.02559	0.715285		0.710908	1.01166	0.408801	0.693677	0.612473	0.845909	0.423533	0.739487
Birmingham												-0.49321		-0.598869		-0.497005	-0.0919434	0.226215	0.135043	0.0154617	-0.041139	0.555061	0.4688	0.150776	0.627202	0.588955	0.814397	0.860612	0.907671	0.893309	0.896068	0.88319	0.938647	0.742081	1.0118	0.905782	0.964635	0.66809	0.982043	0.944737	0.934152	0.878213	0.860897	0.666282	0.788431	0.887683	0.677421	0.874834	0.695938
Blaby																		-0.0635531				-0.132647		0.162039	0.161342				-0.122459				0.280902			-0.229084	-0.228223					0.252653			0.0593303				-0.19589
Blackburn with Darwen																												-0.127108		-0.195869		0.236371	0.0835523	0.103695	-0.26537		-0.249482	0.37934		-0.241351		0.0553028	0.35605		-0.262958	-0.219224	-0.207637	0.0689574	-0.217149
Blackpool																													0.450451	0.3983	0.383331	0.353419	0.978751		0.328799	0.343826		0.575569	0.310943	0.829939	0.990051	0.825563	0.825281	0.648394	0.933271	0.374945	0.988592	0.663126	0.97908
Bolsover																								-0.228508		0.0335789							-0.285736			-0.0175709				-0.309609	-0.274436	-0.313985		-0.315063	-0.331216	-0.287482		0.000699494
Bolton																				-0.179386			0.149014	0.13202				-0.135868			-0.219598	0.227611		0.639003	0.680112	0.78229	0.343819	0.516708	0.00904407	0.594987	0.563214	0.699756	0.648321	0.698678	0.631372	0.813409	0.561755	0.905296	0.552243
Boston																										-0.319559					-0.632234	-0.361116		-0.618731		-0.370709		-0.741026	-0.704622			-0.667123	-0.667405	-0.36717		-0.640619		-0.352438
Bournemouth, Christchurch and Poole																										-0.107492	-0.0333178	0.265623	-0.0520173	-0.104168	0.181892			0.371487	0.12736	0.443418	0.143249	0.47104	0.285596	-0.14965	0.584493	0.448033	-0.154309	0.145926		0.474537	0.185094	0.461688	0.476612
Bracknell Forest																		0.0129868					-0.0454579	-0.0624515							-0.11304	-0.142952		0.377585	0.531398	-0.152544	-0.151683	-0.221832	-0.185428	0.157477	-0.108379			0.152024		0.179605	0.191192	0.166756	0.18168
Bradford																		-0.51203								-0.14929	0.0498236	0.0477339	-0.0938146	-0.0210267	0.207042	-0.0659082	-0.167574	-0.323523	0.15251	-0.20044	-0.199578	-0.0478783	0.465647	0.030401	0.480548	0.172153	0.326773	0.104129	0.00879384	0.198656	0.444326	0.185808	0.0546032
Braintree																						-0.803692	-0.793043	-0.810037	-0.810733	-0.84898			-0.793504	-0.845655	-0.860625		-0.566234	-0.37	-0.915157	-0.423008	-0.200298	-0.492296	-0.933013	-0.891138	-0.378843	-0.594484	-0.594766	-0.595561		-0.26695	-0.556393	-0.404738	-0.866935
Breckland																									-0.838807	-1.17808				-1.17476		-0.918612	-1.19637	-1.17623		-1.22923				-1.22024		-1.22462	-0.74778	-1.2257	-0.94082	-0.897085		-1.21096	-1.19604
Brent													0.4306			0.294949		0.416109	0.926997	0.932354	0.972664	1.04599	0.959724	1.38206	1.03894	0.778849	1.221	1.21891	1.13535	1.30505	1.06823	1.51544	1.53872	1.41753	1.61576	1.36452	1.39757	1.38541	1.51872	1.21381	1.13984	1.15828	1.33409	1.3333	1.35191	1.05985	1.29328	0.745969	0.885832
Brentwood																	-0.150207									-0.24746	0.127745	-0.175375	-0.191985	-0.244136	-0.259105	-0.289017	0.336315	-0.245602		0.00242015		-0.367897	-0.030463	0.488533	-0.254445	0.00703591	0.182845	0.00595852	-0.311225	0.334569	-0.255904	-0.280339	0.211705
Brighton and Hove																			0.16838		-0.00780151			0.0591752		0.0202321	0.571528	0.694377		0.324586	0.309617	0.455796		0.0220904	0.431176	-0.0309177	-0.0300563	0.376916	0.41332	0.580134		0.274728	0.450537	0.449742	0.257497	0.699172	0.613848	-0.0126473	0.604336
Bristol, City of																					-0.130309	-0.056988	0.254691		0.237001	0.374845		0.571869	0.430321	-0.0989515		-0.143833	-0.12056		0.132577	0.147604	0.324557	0.379347	0.114721	0.457626	0.367861	0.45325	0.696006	0.327234	0.134989	0.479754	-0.11072	0.466905	0.180798
Broadland																												-0.732603			-0.515303	-0.545215	-0.822972	-0.5018		-0.855838			-0.587691	-0.846846		-0.851222	-0.550474	-0.852299		-0.523688	-0.813132	-0.536537	-0.822644
Bromley													-0.1101		-0.162659				-0.0908256	0.0906235	0.210114	-0.193686	0.117993	0.277091	0.498243	0.0620565	0.312322	0.134141	0.515472	0.609449	0.652471	0.418439	0.742742	0.461855	0.296909	0.554975	0.555836	0.242649	0.580083	0.320928	0.356102	0.492644	0.492361	0.190536	0.396231	0.644086	0.451553	0.427117	0.521222
Bromsgrove																				-0.069236	-0.426867	-0.353545			-0.360586	0.203227	-0.324658	-0.326748	-0.343358	0.0816125	-0.109448	0.16167	0.184942	-0.396975	0.012111	0.0271384	-0.449122	-0.21824	-0.482866	0.0361302	-0.104788	0.156693	-0.144619	0.0306767	0.0145231	-0.117834	-0.106247	-0.431713	0.185271
Broxbourne																							0.282238	0.265244	0.565578		0.601506	0.599416	0.758897	0.229625	0.515686	0.661865	0.509046	0.705281	0.160124	0.175151	0.176013	0.406894	0.142268	0.485173		0.781827		0.17869		0.5073	0.217857	0.193422	0.208345
Broxtowe												0.0309572						0.148322							0.373218		0.585237					-0.00761614		0.0357992	0.268794	-0.0172089	0.284683	0.214534		0.468904	0.327986	0.464528	-0.0128754	-0.0136705	0.271206	0.31494		0.00106153	0.0159852
Burnley																								-0.0676409					-0.0511088				0.352253		-0.172761	0.319387		0.2501	0.411443	-0.148742	-0.113569	0.147912					0.186002	0.161567	0.352581
Bury														-0.168832							0.388897		-0.00425355			0.416931	0.0139845		0.296315	0.788232			0.523585	0.418789	0.174663	0.49072	-0.110479	0.597524	0.554747	0.198682	0.409946	0.972457	0.370115	0.737296	-0.123955	0.697931	0.709517	0.50899	0.523914
Calderdale																													-0.0908472	-0.319089	-0.635089	-0.0629407	-0.0396682	-0.320555	-0.2125	-0.674593	-0.196611	-0.141821	-0.230355	-0.0635416	-0.329398	-0.0679177	-0.36923	-0.671055	-0.210087	-0.166353	-0.330857	-0.656323	-0.164278
Cambridge																					0.299943												0.610722	0.630865			0.277688	0.508569			0.622022	0.281443	0.58219	0.280365		0.307946	0.620563	0.772219	0.611051
Camden														0.490546	0.675503				0.747336	0.627755	0.571154		0.655125	0.939161	0.637435	0.599188	1.15048	0.972303	0.654663	1.30148	1.36569	1.40273	1.48399	0.902076	1.37811	1.02516	1.24787	1.2569	1.11721	1.15909	1.37035	1.39775	1.15443	1.0287	0.535423		1.1928	0.867339	1.2802
Cannock Chase																				0.06916		0.0858808		0.079536				0.112678			0.329978	0.476157	0.323338	0.343481	0.275446	0.466564	0.592365	0.397277	-0.0434401	0.475556		-0.00594112	-0.00622341		-0.0231722		0.0321491	0.00771352	0.499758
Canterbury																							-0.496249			-0.552185	-0.478011			-0.247831		-0.593743	-0.26944		-0.317333		0.0964961	-0.0705628	-0.0341585	-0.293313	0.0428898		0.0999682		-0.0138906	0.029844		-0.585065	-0.570141
Carlisle																			-0.629998	-1.05061				-1.04023	-1.04093	-1.07918	-1.005	-0.706061		-1.07585	-1.09082	-0.819703	-1.09746	-0.776288		-1.13033	-1.12946	-0.597553	-0.862179	-0.820304	-0.609039	-1.12571	-1.12599	-1.12679	-0.841911	-1.09921	-0.610498		-1.09713
Castle Point																0.276913														0.287015	0.272046		0.566436				0.233402	0.862223	0.801718	0.542563		0.538187	0.537904	0.236079	0.219926	0.26366	0.576277		0.742856
Central Bedfordshire																			-0.768997			-0.871857		-0.577172	-0.878898	-0.440023	-0.144		-0.86167		-0.62776	-0.356642	-0.634399	-0.216316	-0.983322	-0.123196	-0.189282	-0.435522	-0.302208	-0.114205	-0.924129	-0.662649	-0.48684	-0.964756	-0.37885	-0.335115	-0.226618	-0.171873	-0.9351
Charnwood																								-0.469185				-0.436043	-0.452653	-0.203773		-0.248655	-0.225382	-0.50627		-0.559278		-0.151444		-0.550286	-0.214083	-0.253632	-0.554944	-0.555739		-0.227128	-0.516572	0.0610528
Chelmsford													-0.463474									-0.547059	-0.536411	-0.553404		0.00971269	-0.518173	-0.520262	-0.0597509	-0.287993	-0.126871	-0.332874	-0.309602	-0.590489	-0.357495	0.201601	-0.0405758	-0.411755	-0.0743203	-0.157384	-0.122211	-0.16176	-0.338134	-0.338929	-0.0540524	-0.0103178		-0.324197
Cheltenham																				0.297618								0.642166		0.272376	0.558436		0.727888	0.270909	0.202874	0.217901		0.148614	0.662139	0.527923	0.961036	0.824577	0.523265	0.698561	0.983437	0.550051	0.561637	0.537202	0.552125
Cherwell																									-0.493103		-0.758205			-0.528025			-0.850664		-0.421436	-0.88353	-0.882668	-0.651787	-0.314353	-0.573508	-0.839365	-0.577884	-0.879196	-0.40287	-0.896145	-0.375289	-0.539794	-0.564229
Cheshire East															-0.751929		-1.03202			-1.10071		-0.606865	-1.07334		-1.09103		-1.0551	-0.279038	-0.772769	-0.82492	-1.14092	-0.471861	-0.670437	-0.224326	-0.71833	-0.481454	-0.276472	-0.550741	-0.435156	-0.393281	-0.291161	-0.221565	-0.330992	-0.135493	-0.414888	-0.450334	-0.359566	-1.16215	-0.14723
Cheshire West and Chester													-0.895768				-0.927388									-0.723612	-0.649437		-0.492045	-0.419257		-0.221101	-0.565805	-0.545662	-0.789789	-0.230693	-0.229832	-0.241989	-0.330523	-0.221702	-0.332656	-0.168086	-0.293307	-0.595132	-0.185317	-0.442612	-0.187987	-0.358551	-0.139507
Chesterfield																									0.156036				0.474294			0.0762322			0.0516121	0.367669	0.0675009	-0.00264799		0.376661			0.0709729	0.547299	0.355054	0.398789		0.38594	0.400864
Chichester																	-0.860732								-0.919738		-0.883811			-0.954661	-0.96963		-0.97627		-1.02416	-0.708105	-0.707244	-1.07842	-0.740988		-0.66394	-1.00452					-0.665399	-0.990865	-0.975941
Chiltern										-0.460023					-0.279147							0.166947	0.00150473		-0.0161849	-0.355462	-0.281287	-0.283377	0.302073	-0.352138	-0.367107	-0.397019	0.228314	-0.353604		-0.105582				0.0795014				-0.102043	-0.419227	-0.0744624	0.113216	-0.388341	-0.373418
Chorley																							-0.31356								-0.381142			-0.367638	-0.134644	-0.119616			0.0235917	-0.110624	-0.0754513	-0.115001	0.0608084	-0.417108	0.0438596	0.0875942	0.22412	-0.101346	-0.0864223
Colchester																		-0.465358			-0.607773					-0.278709			-0.524264	-0.576415		-0.144175	-0.296993	-0.577881	-0.344886	-0.329859		-0.223055	-0.362742	-0.320867	-0.285694	-0.149152	-0.325525	-0.32632		-0.298739	-0.588183	0.23248	-0.120573
Copeland																					-0.954825				-0.587515			-0.854707		-0.622437		-0.968349	-0.644046	-0.924933	-0.992969	-0.977941		-0.445169			-0.933776	-0.496204		-0.974403	-0.689527		-0.458114	-0.658641
Corby																																	0.315688	0.0348006		0.282822	-0.0173461	-0.087495		-0.00921568			-0.0138741	-0.0146692	0.270207	0.0129118	0.325528	6.2864e-05
Cornwall and Isles of Scilly																	-1.51694	-1.19879	-1.46605		-1.16511	-1.56891		-1.57525			-1.23899	-1.54211	-1.0816	-1.00881	-1.02378	-1.65575	-0.854331	-1.01028	-1.20325	-1.36432	-1.18736	-1.73463	-1.22111	-0.878204	-0.843031	-1.18361	-1.66101	-1.66181	-1.67796	-0.679986	-0.84449	-0.868926	-1.15503
Cotswold									-0.88498																			-1.0565	-0.595986			-0.869109		-1.12672			-0.87784	-0.947989	-1.21261	-1.17074	-1.13557	-0.874086	-0.874368	-1.17619	-1.19235	-1.14861	-0.835996	-0.68434
County Durham																				-1.08038		-1.36468	-1.35404			-1.40997	-0.733738	-1.03686	-1.05347	-0.707678	-0.643466	-0.673378	-0.583159	-0.366722	-0.631052	-0.762152	-0.38108	-0.451229	-0.452613	-0.497888	-0.337776	-0.502264	-0.553699	-0.758614	-0.519495	-0.952882	-0.816356	-0.840792	-0.386536
Coventry																		0.0578747				0.289811	0.476551	0.459558		0.420615	0.0176679	0.492699	0.77712	0.946818	0.232878	0.805026	0.770307	0.644322	0.354437	0.795433	0.495265	0.425116	0.704558	0.679487	0.635478	0.595929	0.674828	0.373003	0.657879	0.826553	0.838139	0.512674	0.703689
Craven																									-1.09511	-1.13335	-1.05918						-1.15164		-0.898502		-0.581583			-1.17551	-1.14034	-0.878859	-0.879141			-1.15339	-1.1418
Crawley																									0.322882	0.284635	0.65984	0.35672	0.34011	0.588989		0.544108	0.567381	0.763615	0.519488	0.710607			0.501632	0.543507			0.237819	0.237024	0.697991	0.565635	0.753313		0.266679
Croydon															0.377799		0.796677	0.114835		0.506142	0.449541	0.522863	0.533512	0.942487	0.640761	0.954696	1.02887	0.85069	1.13511	0.958021	0.289839	0.803995	0.827267	1.20643	1.04822	1.06325	0.904408	1.05611	0.957813	0.861386	1.16956	0.95392	0.856727	0.855932	0.71484	0.883513	0.99201	0.812672	0.936741
Dacorum																					-0.417778	-0.344456	-0.333808	0.12632	-0.0504672				-0.0332391		-0.401389	-0.130271	-0.106999	0.214174	0.389177	-0.139864		-0.0330603	-0.473777	-0.130872	-0.095699	-0.436278	-0.135531	0.0397655	-0.453509		-0.398188	0.355528	-0.4077
Darlington																													-0.302472	0.122498				-0.356089	-0.123095	-0.409097	-0.408236	-0.478385	-0.441981	-0.400106	-0.364932	-0.404482	0.0723574	-0.405559	0.0554086	-0.377978	-0.366391		-0.0748733
Dartford																					0.0475878	0.120909			0.414898	0.0756214	0.149796			0.556067	0.0639762			0.37851	0.0094442	0.0244716	0.326363	0.557244	-0.00841162	0.635523	0.369667	0.631147	0.727775	0.32904	0.0118563	0.356621	0.669238	0.343772
Daventry																										-0.58265	-0.809505	-0.510565	-0.828205		-0.895325			-0.404701	-0.949857	-0.6338	-0.632939		-0.967713		-0.589635	-0.629184		-0.931292		-0.903711		-0.91656
Derby																				0.374894		0.090585	0.402264	0.0842402		0.346327	0.420502	0.594503	0.702832	0.0486214	0.635712	0.6058	0.725983	0.892253	0.67809	0.897237	0.693979	0.62383	0.915507	0.848237	0.816464	1.14489	0.697451	0.298716	0.583592	0.803418	0.0368533	0.614478	0.930431
Derbyshire Dales																								-0.922465				-0.889323	-0.905933	-0.657054	-0.973053	-1.00297				-1.01256	-0.710667		-1.04544	-0.526445	-0.968393			-1.00902	-1.02517	-0.981439	-0.969852		-0.678334
Doncaster																							-0.760841					-0.744693		-0.813453		-0.557305	-0.835062	-0.513889	0.0712878	-0.390806	-0.389945		-0.423689	-0.858936	-0.823762	-0.164342	-0.261534	-0.563359	-0.403421	-0.359687	-0.223161	-0.548627	-0.834733
Dorset																					-1.49558		-1.41161		-0.952178	-1.16652	-0.91625			-1.16319		-1.20807	-0.883771	-0.863628	-0.931663		-0.739683	-1.58798	-1.07446		-0.872471	-1.51408	-1.21333	-1.03804	-1.53131	-1.48758	-0.998869	-1.1994	-1.00838
Dover																							-0.504604				-0.486365		-0.505065		-0.572185		-0.578825	-0.558682	-0.626717	-0.31066	-0.610829	-0.203856	0.133578		-0.567525	-0.607074	-0.306327		-0.624305	-0.279541	-0.267954	-0.59342
Dudley										-0.15803			0.376434			0.240783	0.0437843				-0.0815025		0.00246774	0.286504	0.285808	0.724682	0.497827	0.495737	0.780158	0.648825	0.713037	0.808064	1.10434	0.726541	0.482414	0.740479	0.896243	0.826094	0.464558	0.381494	0.541606	0.502057	0.744813	0.59789	0.581736	0.625471	0.637057	0.75875	0.773673
Ealing											0.408208	0.190092			0.269391			0.307458	0.341224	0.522673	0.165043	0.715485	0.851073	0.930989	1.00947	0.795136	0.966221	0.964131	0.947521	0.974552	0.959582	0.92967	1.01989	1.27412	0.728959	1.09617	1.09703	0.975729	0.808013	1.19231	0.788151	1.18793	1.14626	0.990563	0.606432	1.01814	1.18463	0.859167	0.77718
East Cambridgeshire																																		-0.573316	-0.942382		-0.926493	-0.996642	-0.960237	-0.918362	-0.883189	-0.922738	-0.923021		-0.638939		-0.884648	-0.431963
East Devon																									-0.934997				-0.917769			-0.713772		-0.971386	-1.03942			-0.792652	-0.756247		-0.980229			-1.02086
East Hampshire																-0.780549									-0.434494	-0.773771	-0.699597		-0.718296		-0.484386	-0.514298		-0.771913		-0.523891	-0.82406	-0.894208	-0.380683	-0.514899	-0.303635	-0.820305	-0.519558	-0.520353	-0.837536	-0.492772	-0.481185	-0.806651
East Hertfordshire																			-0.591608				-0.68382					-0.667671	-0.383251	-0.259311	-0.450371		-0.758041		-0.504903	-0.790906	-0.790045	-0.559164	-0.522759	-0.304793	-0.746741	-0.78629	-0.485543	-0.310246	-0.803521	-0.759787	-0.44717	-0.471606	-0.280591
East Lindsey																											-0.932806	-1.23593	-1.25254	-1.30469			-1.02527	-1.30615		-1.35916			-1.39204	-1.35017	-0.837874	-0.877424				-0.85092			-1.02494
East Northamptonshire																												-0.69774		-0.7665	-0.48044		-0.487079	-0.165907	-0.358881		-0.820113	-0.890262		-0.510953		-0.515329		-0.817436	-0.356469	-0.0908853
East Riding of Yorkshire																			-1.29589					-1.40509	-1.40579			-1.37195		-1.44071	-1.15465	-1.18456		-1.44218	-1.03309	-0.893123	-1.0172	-1.08735	-0.829096	-1.18516	-1.45102	-1.18954	-1.18982	-0.889585	-0.808828	-1.46406	-0.850417	-0.874853	-0.763019
East Staffordshire																										-0.650105		-0.100898	-0.594629		-0.184628	-0.390632	-0.668389	-0.648246		-0.224133	-0.098333	-0.168482	0.0440137	0.00670751	-0.356059	-0.219517	-0.395891	-0.220595	-0.71387	-0.068075	-0.181427	0.0159861	-0.0660003
East Suffolk																				-1.2665				-1.25612	-0.955787	-0.994034	-1.22089	-0.745858	-0.938559	-1.29174	-0.829588		-0.614378	-0.992176	-0.759181	-0.744154		-1.11447	-0.680127	-0.735162	-1.00102	-0.642628	-0.73982	-0.564524		-1.01406	-1.00248	-0.549792	-0.835898
Eastbourne																				0.321114			0.348483	0.33149	0.330794			0.364632		0.596901				0.294405				0.172109	0.208514	0.250389	0.762683	0.246012		0.545965	0.529811			0.259667
Eastleigh																										0.336714		0.58489		0.340038	0.325069	-0.00587326						-0.0847535		0.470647	0.0286991	0.466271	-0.0111325		0.44904	0.0156533	0.02724	0.303834	0.0177281
Eden																							-1.33739	-1.35438	-1.35508				-1.33785				-1.11058	-1.09044	-1.4595	-1.44448		-1.51376		-1.43548	-1.40031		-1.44014	-1.13991					-1.41128
Elmbridge																				0.289161				0.299537		-0.0404362		0.332679	0.0150389	-0.0371119	0.248949	0.520067	0.543339		0.370508	-0.091586	-0.0907246	0.140156	-0.124469	0.394527	0.4297	-0.0869703	-0.0872526	-0.0880477	0.37292		0.25215	0.625654
Enfield													0.158869			0.0232175	0.428279			0.0585625	0.302992	0.0752833	0.386962	0.54606	0.670302	0.507117	0.70623	0.40311	0.562592	0.73229	0.92144	0.891528	0.914801	0.730824	0.866908	0.580906	1.05889	0.812648	0.849052	0.765989	0.926101	0.983461	0.76133	0.982384	0.811328	0.913055	0.720522	0.842214	0.857138
Epping Forest																		-0.478235		-0.564049			-0.53668		-0.554369	-0.592616	0.0836182	-0.219502	-0.537141	-0.112171	-0.12714	-0.0321136	-0.00884099	0.108212	-0.0567336	-0.166645	0.0560651	0.190036	0.0223206	0.319468	0.00245879	0.0598195	0.0595372	-0.0381679	-0.17926	0.290443	-0.30003	0.152655	-0.309542
Epsom and Ewell														0.296514									0.762122	0.745129							0.393511	1.14175	0.386871	0.708044	1.11713	0.831127		0.284718	1.09927	0.664028	0.699201	0.358622	0.659369	0.357544		0.686155	0.697742	0.372276	0.3872
Erewash																						-0.057074	-0.0464252						-0.0468867	0.201993	0.187023	0.458141	0.180384	-0.100504	0.308582	-0.153512	-0.15265		0.415665	0.15651	-0.109347	0.152134	0.151852	-0.149973	0.134903			-0.135241
Exeter															0.341526							0.310499	0.321148			0.265211		0.638326			0.253566				0.199034	0.214061	0.515953	0.144774			0.258226	0.218677		0.2176	0.201446	0.245181			0.247255
Fareham														-0.0416724				0.181351			0.0389359	0.112257	0.423936	0.406943		0.0669696	0.141144	0.741114		0.371324	0.532446	0.326442	0.048685	0.0688278		0.0158197			0.584997	0.325842	0.0599848	0.321465	0.321183	0.320388	0.00320443	0.046939	0.535647	0.0340901
Fenland																										-0.799985				-0.796661	-0.81163			-0.798127		-0.550105	-0.549244		-0.582988	-0.842143	-0.80697	-0.846519	-0.846802	-0.847597	-0.386629	-0.820016		-0.531835	-0.817941
Folkestone and Hythe																												-0.241627		-0.611418			-0.633027	-0.612884	-0.680919		-0.187909	-0.434149	-0.698775	-0.6569	-0.320697		-0.360528	-0.361324	-0.0764472	-0.634773		-0.1705	-0.632698
Forest of Dean																										-0.783839		-0.410724		-0.780514	-0.795484			-0.781981	-0.850016		-0.533097	-0.904276	-0.265812	-0.825997	-0.790824	-0.529343	-0.830655	-0.83145				-0.515688	-0.801795
Fylde																											-0.207553		-0.226253	-0.278403		-0.323285	-0.300012	-0.27987	-0.347905	-0.0318476		0.0749561		-0.0228558			-0.0275142	0.147782	-0.345493	-0.000728345	0.0108584		-0.299684
Gateshead																							-0.159848				-0.14161	-0.1437	-0.16031	0.48651		0.0436882	0.0669607	0.0871035	0.320098	0.210187	0.0349568	0.441929	0.603272	0.645147	0.476201	0.214802	0.51555	0.338664	0.41942	0.241306	0.377831	0.228457	0.368319
Gedling																		-0.0271493				-0.0962428		-0.102588				-0.0694457			-0.153176	0.117942		-0.139672				-0.261968	0.251558	-0.183689	0.328606		-0.188347	0.111888		-0.161561	0.151056	0.302711	0.141544
Gloucester																			0.477863									0.4018	0.38519	0.33304	0.795191	0.589188	0.311431	0.632604	0.564568	0.880626	0.279427		0.722804	0.287557		0.760303	0.583929	0.759225	0.86801	0.309685		0.773957	0.61279
Gosport																					0.506052	0.579374	0.891052		0.572333	0.534086				0.53741	0.823471			0.535944		0.482936		0.89077	0.450053	1.09399		0.788582	0.788299	0.486474		0.514055		0.802236	0.993251
Gravesham																												0.0139325	-0.00267726	0.422293	-0.0697976		0.400684	0.420827	-0.12433	0.668849	0.493619	-0.17859	0.158845	0.20072	0.411984	-0.104686	0.372152	0.371357	-0.121918		0.234434	-0.0910318
Great Yarmouth																														-0.30013					0.10749	-0.053574	-0.353743		0.214573	-0.345612	-0.310439		-0.350271	-0.351066	-0.367219	-0.323485	0.165223	-0.0353036
Greenwich														0.15366		0.255524	0.359555				0.234268	0.60862	0.79536	1.00021	0.601579	0.864362	0.938536	0.811508	0.794898	0.867686	0.852717	0.998896	1.19826	0.86622	1.09921	0.688273	0.990165	0.840834	1.13251	1.06524	0.732438		0.993637	0.91366	1.19854	1.02042	0.855918	0.706544	0.545376
Guildford																									-0.457049						-0.506942	-0.536854			-0.561474		-0.545585	-0.0136738	-0.278299	-0.236424		-0.240801	-0.542113	-0.542908	-0.559062	-0.214297		-0.227146	-0.036131
Hackney and City of London																0.589129	0.69316	1.01132					0.952873	1.11197	1.33312	1.07303	1.27214	1.27005	1.35035	0.900261	1.18632	1.39945	1.35577	1.19983	1.52973	0.845787	0.846648	1.42971	1.41496	1.55375	0.889952	1.02649	1.24806	1.02542	1.31029	1.35403	1.06458	0.864057	1.3561
Halton																			0.187563			0.0847026					0.113589	0.41253					0.32216	0.342303	0.450359	0.289295	0.290156	-0.0810226	0.256412	-0.0027433	0.33346	0.293911	0.594658	0.690773	0.452771		0.729941	0.483657	0.49858
Hambleton																		-1.06571										-1.10801				-0.920621	-0.897349	-1.17824		-1.23124		-0.601561	-1.26413	-1.22225	-0.709958	-1.22663	-1.22691	-0.926675		-0.899095	-0.711417		-1.19805
Hammersmith and Fulham										0.618054										0.751182	0.694581	1.06893	0.778552	1.23868	1.06189		1.09782	1.27182	1.07912	1.20306	1.31303	1.28312		1.42344	1.50154	1.44962	1.14945	1.0793	1.33755	0.680457	1.19275	1.27814		0.976034	0.95988	1.00361	1.19129	1.2918	1.18178
Harborough														-0.943236									-0.778657				-0.760419				-0.846239						-0.884882		-0.918627	-0.575722	-0.841578	-0.881128		-0.882205			-0.843037		-0.551519
Haringey																		1.18288			0.438408	0.51173	0.522378	0.806415	1.28284	1.31154	1.01774	1.14059	1.12398	0.469766	1.23295	1.26998	1.22631	1.37139	1.51421	1.19344	1.45755	0.823126	1.2855	1.32737	1.06152	0.897029		1.1178	1.10165	0.446411	1.23615	1.13253
Harlow																							0.508668			0.452731	0.526906	0.825846	0.508206	0.456056	0.441086	1.01323	0.911568	1.05665		0.702611	1.0045	0.934354	1.06767	0.410573	0.746777	1.2513	0.405915		0.388966	0.733731	0.745318	0.419852	0.735806
Harrogate																-1.1858							-1.12309					-1.10694	-1.12355	-1.1757	-1.19067		-1.19731	-0.876134	-0.944169	-0.929142	-0.752189	-0.998429	-0.785934		-0.884977	-1.22556	-1.22584	-1.22663		-0.898022	-0.886436		-0.719856
Harrow													0.363412	0.125897	0.611884	0.227761	0.331792	0.649951	0.859808	0.564136		0.279827	0.989446	0.875542	1.05094	1.07964	1.2118	1.20971	1.29001	1.23786	1.26429	1.03808	1.25765	1.2364	0.770422	1.26257	0.883221	1.15549	0.995604	1.09547	1.30674	1.18801	1.03282	0.965079	0.647895	1.05961	1.07119	0.80372	0.693705
Hart																						-0.350121		-0.356466					-0.339934		-0.407054	-0.436966	-0.413694	0.0835703	-0.160556	-0.145529	-0.144668		-0.178412	-0.136537	-0.402394	-0.441943	-0.141196	-0.443021		-0.41544		-0.127259
Hartlepool																				-0.00635377	-0.0629545									0.445525			-0.0532054					0.145672	0.182076	-0.0770788	0.259124	-0.0814549	-0.0817372	-0.0825323	0.503374	-0.0549514	-0.0433647	-0.0678003	-0.0528766
Hastings																										0.464458								0.466316		0.413308						0.417923	0.417641
Havant																		0.308674		0.22286				0.534266	0.53357	0.495323			0.249768		0.182647	0.152736	0.477038		0.128115	0.143143	0.621125	0.0738553		0.754195	0.488338	0.62488	0.448506	0.146681	0.431558	0.475292	0.185849	0.462443	0.653458
Havering																		0.00132095		0.216537		-0.0677726	0.243906	-0.0741174	0.527247	-0.11306	-0.0388858	-0.0409755	0.720566	0.589234	0.477354	0.799625	0.646806	0.666949	0.519732	0.613941	0.836651	0.766502	0.648005	0.446842	0.357076	0.442465	0.840123	0.742418	0.124204	0.712007	0.577466	0.55303	0.772074
Herefordshire, County of																		-1.28646										-1.32875		-1.39751	-0.935362	-1.4424	-1.11809	-1.39898			-1.45113	-1.04415		-1.443		-0.845312	-1.14662	-1.14742		-1.42087	-1.40928		-1.41879
Hertsmere									0.176158												0.205552	0.278874	0.289523	0.272529		0.409677	0.307761		0.465152	0.23691	0.398032	0.493059	0.215301	0.411536	0.64453	0.659557	0.581238	0.511089	0.547493	0.191428	0.402692	0.584992	0.18677	0.362066	0.345912	0.213555	0.827202	-0.100323
High Peak																				-0.765575													-0.812427	-0.792284	-0.383198	-0.845292	-0.844431	-0.31252	-0.878175		-0.500097	-0.840676	-0.840959	-0.239694	-0.380786	-0.513143	-0.802586	-0.525992	-0.210038
Hillingdon																		0.289648		-0.0971966	0.147233	-0.0804758	-0.069827	0.390301	0.389605	0.351358	0.550471	0.946321	0.929711	0.576531	0.464651	0.735769	0.810194	0.654246	0.507029	0.668185	0.669046	0.23092	0.831596	0.677176	0.645403	0.526672	0.605571	0.826625	0.588622	0.632357	0.342914	0.540327	0.157311
Hinckley and Bosworth																-0.54248							-0.479765					-0.463617	-0.480227		-0.547347	-0.577259	-0.553986	-0.533844	-0.601879	-0.285822	-0.28496	-0.656139	-0.619735	-0.57786	-0.542687	-0.582236		-0.106192		-0.555732	-0.544146	-0.267551	-0.553658
Horsham																			-0.638785	-0.758366		-0.139585	-0.730996	-0.74799				-0.714848	-0.430428	-0.783608	-0.798578	-0.82849		-0.484045		-0.360961		-0.60634	-0.268906	-0.829091	-0.492888	-0.833467	-0.833749	-0.533514	-0.549668	-0.505933		-0.342691
Hounslow									0.433086			0.1865						0.303865	0.638662	0.519081	0.46248	0.711893	0.24542	0.529457	0.829791	0.967635	0.564688	0.863629	0.847019	0.669929	0.95599	0.625048	1.07429	0.492372	1.0264	0.983432	0.741255	0.370077	0.883602	1.05042	0.784559	0.988048	0.744727	1.04496	1.02881	0.646575	0.48207	0.758664	0.472558
Huntingdonshire																					-1.04768	-0.673333			-0.981404		-0.945476	-0.947566			-0.554175	-1.06121		-1.01779	-0.784798		-1.06994	-0.839058	-1.10368	-0.584688	-1.02664	-1.06619		-1.06726			-0.426035		-0.736577
Hyndburn																		0.188664		0.102849								0.146367			0.0626373				0.00810522			-0.0461549	-0.0097506			0.328778	0.504587	0.026671	0.0105173	0.0542519	0.0658386	0.041403	0.0563266
Ipswich																								0.380851		0.341908		0.715023		0.345232	0.807384			0.820887			0.592649	0.82353	0.734996	0.90181	0.812044	0.596404	0.772213	0.896356	0.278143	0.321877	0.333464		0.323952
Isle of Wight																						-0.597115			-0.604156							-0.68396		-0.640544		-0.693553	-0.692691	-0.76284	-0.726436	-0.383531		-0.688937	-0.388189		-0.229047	-0.662433		-0.374252
Islington																			1.21474	0.794128	1.21465		0.821497			1.24268	1.53871	0.837646	1.29816	1.24601	1.53207	1.20112	1.2244	1.36948	1.47753	1.55951	1.19239	1.24718	1.3805	1.20052	1.2357	1.19615	1.01977	1.32001	1.00283	1.04656	1.05815		0.747605
Kensington and Chelsea														0.74508					1.3029				0.909659	0.892665	1.193	1.33084	1.62687	1.22684	0.909197	0.857046	1.44414	1.41422	0.835437	1.45764	1.48651	0.802572	0.803433	1.03431	1.67278	1.58972		1.10822		0.80611	1.09099	0.833691	1.3224		0.835766
Kettering																-0.437486										-0.129678				-0.126354	-0.141323	-0.472265		-0.42885	-0.496885	-0.481858	-0.179966			-0.472866		0.221728	-0.477524	-0.478319				-0.162557	-0.147634
King's Lynn and West Norfolk																	-1.12015	-1.10302								-1.2174	-1.14323	-1.14532	-0.8609	-0.91305	-1.22905	-1.25896	-0.934659	-1.21555	-1.28358	-1.26855		-0.559691	-1.00041	-0.958533	-0.747268	-0.962909	-0.963191	-0.662956			-0.447697	-0.648224	-0.934331
Kingston upon Hull, City of																											0.157742	0.155652	0.139043			0.519132	0.0652829	0.0854257		0.333448	0.5104	-0.0368699	0.300564	0.0414095	0.0765827			0.035956	0.0198023	0.364567	0.376154	0.652748	0.542733
Kingston upon Thames																				0.395042	0.338441		0.422411		0.404722	0.366475	0.741679			0.84692		0.324918	0.825311	0.970393	0.902357	0.315325	0.617216	0.547067	0.884502	0.801438	0.836611	0.620971	0.620688	1.16396	0.779831	1.04541	1.057	0.634625	0.348519
Kirklees																-0.680508							-0.316763			-0.67373	-0.599555	-0.124524	-0.0161947	0.0285645	0.013595	-0.414257	0.211076	0.0270984	0.0382442	-0.0259097	0.054133	-0.794167	0.0203884	0.238355	0.222375	0.124834	-0.243425	-0.119281	-0.260374	0.151338	0.162924	-0.00763926	0.153412
Knowsley																									0.0389499	0.000702883				0.481148	0.290088	-0.0408542	0.283448	0.303591		-0.050447	-0.0495856	0.357387	0.51873	0.259575	0.294748	0.653139	0.732038	0.652061	0.715089	0.281702	0.895349	-0.0321766
Lambeth																0.502305	0.606337	0.924495		1.01477	0.78208	1.15643	1.34317		1.32548	1.20805	1.42836	1.42627	1.34271	1.4155	1.53883	1.24568	1.3359	1.46518	1.14188	1.23608	1.23695	1.34289	1.37929	1.24508	1.20107	1.2407	1.36536	1.36456	1.14429	1.2672	1.1027	0.953325	0.792158
Lancaster																									-0.784502		-0.271453		-0.767274	-0.819425			-0.363913	-0.34377	-0.888927	-0.396778	-0.873038	-0.943187	-0.429661	-0.864907	-0.829734	-0.568253	-0.869566	-0.870361	-0.585485	-0.24072	-0.831193		-0.539675
Leeds																	-0.706904				-0.832191	-0.75887	-0.447191	-0.765214	-0.76591	-0.503127	-0.0310127	-0.130012	-0.146622	0.102257	-0.338681	-0.368593	0.0226561	-0.103329	0.129665	-0.156337	0.0997967	0.0296478	-0.0430923	0.267628	0.188858	0.103551	0.0521162	0.262175	0.132077	0.351903	0.391519	0.276907	0.29183
Leicester																					0.0443395	0.594782		0.111316		0.0723732	0.146548	0.621579	0.60497	0.376727	0.361758	0.507937	0.656149	0.852383	0.784347	0.498345	0.976327	0.650906	0.766491	0.632275	0.667448	0.50296	0.870655	0.626822	0.610668	0.529464	0.364959	0.516615	0.355447
Lewes																							-0.471987				-0.453749	-0.455839	-0.472448		-0.539569	-0.569481		-0.526065	-0.594101	-0.278043		-0.347331	-0.611957	-0.269052	-0.534908	-0.273428	-0.57474	-0.575535	-0.290659		-0.536367	-0.259773	-0.545879
Lewisham																0.384918			0.539844		0.664693	1.03904		0.731669	1.032	1.09067	1.31097	0.764811	0.924293	0.872142	1.42144	1.35014	1.37341	0.870676	1.36691	1.1187	1.34141	1.31265	1.15276	1.04851	1.4261	1.24825	0.64591	1.04305	0.805052	0.672696	1.22835	1.05779	1.27683
Lichfield																	-0.4854												0.0748823	-0.278298	0.00776201	-0.32318	-0.600937	0.0212654	-0.3478	-0.156681	-0.632941	0.0750611	0.236404		-0.589638	-0.152066	-0.328439	-0.630264	-0.169297	-0.301653		-0.0134723	-0.123487
Lincoln																									0.42329		0.459217				0.373397	0.343485	0.366758						0.30101	0.643915	0.378058	0.338509		0.337431		0.365012	0.376599
Liverpool																			0.037102	-0.0824789	0.338042		-0.0551093	-0.0721029	0.228231	0.189984	0.662099	-0.038961	0.42155	0.737376	0.479369	0.750487	0.984613	0.793902	0.822777	0.951748	0.792908	1.04727	1.00904	0.960739	0.995913	0.687518	0.687236	0.920524	0.779431	0.910316	0.921903	0.555045	0.95018
Luton															0.376857						0.272509			0.339486		0.300543	0.675747	0.974688	0.958078	0.780988	0.766019	0.957956	1.06041	0.904461	0.836425	1.24939	0.551284	0.782165	1.17075	0.860445	0.770679	0.952979	1.15682	0.553961	1.01493	0.757633	0.593129	0.966633	1.06074
Maidstone																											-0.583021		-0.300691	-0.653872	-0.19172	-0.397723	-0.675481		-0.246252	-0.708346		-0.300512	-0.440199		-0.664181			-0.704807	-0.720961	-0.677227		-0.690075	-0.675152
Maldon																									-0.579001	-0.316218	-0.543074		-0.561773				-0.635533	-0.61539	-0.683426	-0.668398	-0.667537	-0.436656		-0.659406		-0.663782		-0.36383	-0.681014	-0.336249	-0.625692	-0.650128
Malvern Hills																															-0.83531	-0.564192		-0.821806	-0.412721	-0.573784	-0.572923		-0.907698	-0.865823	-0.830649	-0.569169	-0.870481	-0.570246	-0.88743	-0.542665	-0.531078	-0.856544	-0.84162
Manchester																	-0.0283084						-0.069625	-0.0866186	-0.0873146	0.35156	0.550673		0.407035	0.354884	0.163823	0.787124	0.555124	0.779387	0.711351	0.425348	0.669248	0.930092	0.831798	0.946224	0.469514	0.827904	0.730712	0.86822	0.713763	0.757498	0.907387	0.882952	0.634634
Mansfield																						0.0979639		0.0916191					0.108151	0.0560004	0.740001	0.48824		0.0545343		0.478647	0.479509		0.445764		0.522813		0.00585966			0.0326455		0.0197966
Medway																					-0.373845			-0.306868	-0.00653425	-0.345811	0.205485	-0.273726	0.311724	-0.342487	0.487642	-0.0863384	0.113025	-0.343953	0.0651328	0.302009	0.30287	0.232721	-0.429844	0.390182	0.550294	0.385806	0.510462	0.0836985	0.0675448	0.111279	-0.0532251	0.223369	0.414384
Melton																								-0.705977									-0.763205	-0.743062			-0.795209			-0.309957
Mendip																															-0.465859							-0.750743	-1.01537	-0.973493									-0.949291
Merton									0.605879			0.660323				0.355499				0.390844	0.811364	0.708594	0.418213	0.878341	0.701554	0.964336	0.913572	0.434361	0.718782	0.842722	1.0496	0.922779	1.04296	1.26722	0.898159	1.08928	1.21508	1.01999	1.23249	0.621149	1.25838	0.792864	1.01443	0.916725	0.298511	1.24534	0.654863	0.806518	1.04329
Mid Devon																																		-1.02102	-1.08905				-1.10691							-1.04291	-1.03132	-1.05575
Mid Suffolk																								-0.963546						-0.999164	-1.01413	-1.04405	-1.02077			-0.752609	-1.05278	-1.12293		-0.743617		-1.04902	-0.748275		-1.06625	-1.02252		-0.734338
Mid Sussex																						-0.540925	-0.530276		-0.246936	-0.285183			-0.229708		-0.597858	-0.62777	-0.303467	-0.584354	-0.65239	-0.0353026	0.14165	-0.70665	-0.670246	-0.151249	-0.116076	0.0662232		0.0651458		-0.305213	-0.117535	-0.318062	-0.303139
Middlesbrough																									0.244427		0.581385		0.261655	1.0546	0.671656	1.00972	0.187895	0.907008	0.742063	0.75709	0.633013	0.562864	0.724207		0.801255	1.06274	0.460394	0.857538	0.920566	1.03125	0.498766	0.650422	0.887194
Milton Keynes														-0.660509	-0.475552			-0.136455			-0.5799			-0.512924	-0.0364984	0.0501933	-0.000570812			-0.247512	-0.262482	-0.116303	-0.570151	-0.0728872	0.0809261	-0.125895	-0.301125	0.026666	-0.33487	-0.594025	0.0432085	-0.598401	-0.598683	0.24562	-0.615632	-0.094776	-0.0831893	0.0173138	-0.569822
Mole Valley																		-0.360216			-0.201601	-0.42931			-0.436351	-0.173568	-0.0993929	-0.402513	-0.419122		-0.185213	-0.215125	-0.191852	-0.171709	0.0612852	-0.224717	-0.0477648		-0.558631	0.0853044	-0.0044611	-0.521132	-0.0442927	0.0798509	-0.237333	-0.193598	-0.182011	-0.0303558	-0.191523
New Forest																								-0.900365		-0.638278	-0.865133			-0.935984			-0.957592	-0.93745	-0.528364	-0.513336		-0.281594	-0.722311	-0.680436	-0.247323	-0.286872	-0.986124	-0.685889	-1.00307	-0.658308	-0.947752	-0.495066	-0.355204
Newark and Sherwood																						-0.830941		-0.837286					-0.820753		-0.887874	-0.917786		-0.57334	-0.340346	-0.927378	-0.449396	-0.996666	-0.48314	-0.441265	-0.883213	-0.621733	-0.923045			-0.595229	-0.884672
Newcastle upon Tyne														-0.495272										-0.347687			-0.312456	-0.0135152	-0.331155	-0.383306	-0.398275	-0.127157	-0.103885		-0.151777	-0.13675	-0.135889		0.307488	-0.428788	-0.393615	0.043957		-0.434242		0.292309	-0.094044	0.0576117	-0.103556
Newcastle-under-Lyme																					0.1558	0.229122				-0.117196			-0.0617209	0.36325	0.172189	0.443307	0.165549	0.486722	0.418687	0.433714	0.434576	0.239488	0.400831	0.539616	0.830062	0.313391	0.313109	0.613344	0.120069	-0.137227	-0.12564	0.753015	0.563818
Newham												0.375589		0.269931		0.371795	0.776856		0.526721	0.70817	0.35054	0.724891	0.911631	0.894638	1.11579	0.855694	0.452748	1.35375	1.38829	0.983958	1.0659	0.638046	1.36029	1.28352	1.01137	1.32742	1.28253	1.21238	1.40848	0.813536	1.37159	0.934099	1.17685	1.17606	0.791929	0.960603	1.0691	1.12385	0.837739
North Devon																																						-1.21872	-1.18232		-1.10527		-1.1451		-1.16205	-1.11832	-1.10673	-0.830135	-1.11624
North East Derbyshire																								-0.463772	-0.163438		-0.12751		-0.44724	-0.499391	-0.51436	-0.544272	-0.520999	-0.500857	-0.568892	-0.252835	-0.251973		-0.586748	-0.0677516	-0.5097	-0.549249	-0.549531	-0.249296	0.13249	-0.0456241	-0.210129	-0.234564	-0.520671
North East Lincolnshire																									-0.307138	-0.0443554					-0.0560006	-0.386943	-0.06264	-0.343527					-0.429418	0.0895778	-0.35237			-0.392997		-0.064386	-0.353829	-0.378265
North Hertfordshire																								-0.597958					-0.581426	-0.633576	-0.648546		-0.354155	-0.0329824	-0.225957	-0.68805	-0.386159	-0.456308	-0.419904		-0.643885	-0.206313		-0.684512	-0.700666	-0.656931	-0.645344
North Kesteven																														-1.02405		-1.06893	-0.744629	-0.724486	-0.616431	-1.07852	-1.07766		-0.810378	-0.768503	-0.335389	-0.772879	-0.773161	-1.07499	-0.79011			-0.759224
North Lincolnshire																												-0.917881			-1.00161		-1.00825	-0.988108	-1.05614			-1.1104		-1.03212	-0.695921	-1.0365	-0.735753		-0.752701		-0.99841	-1.02285	-1.00792
North Norfolk																											-0.972036			-1.04289	-1.05786	-0.786738		-0.567231	-0.811358	-1.09736			-1.13024	-1.08837	-1.0532	-0.615623	-0.791997		-1.10998		-1.05465		-1.06417
North Somerset														-0.7437													-0.560884		-0.579583	-0.330704		-0.676615	-0.352313	-0.33217			-0.384317	-0.755496	-0.719091			-0.204471	-0.681875	-0.68267	-0.698823	-0.655089	-0.342472	-0.667938	-0.653014
North Tyneside																									0.0599321		0.39689	0.09377		0.502131	0.0100399	-0.0198721		0.500665	0.256538	0.271565	0.272427	0.202278	0.414773	0.456648	0.0147003		0.275899		0.55998	0.478776	0.0132412	0.289836	0.605789
North Warwickshire															-0.439847				-0.368014		-0.544195		-0.460225		-0.477914		-0.140957					-0.557719	-0.534446		-0.582339	-0.567311				-0.558319	-0.222116	-0.0855743		-0.262743		-0.0590708	-0.524605	-0.248011	-0.233087
North West Leicestershire																							-0.452614			-0.20752					-0.219166		-0.225805	-0.506692	-0.574728	-0.25867	0.140131	-0.327958		-0.550708	-0.515535		-0.254337	-0.255132	-0.572316	-0.528581	-0.516994	-0.2404	-0.225476
Northampton																0.0235814										0.0303594	0.405564		0.386864	0.510805	0.0187142	0.289832		0.509339	0.566242	-0.0207905	0.679041	0.608892	0.645296	0.687171	0.500496	0.585885	0.828641	0.681718	0.744745	0.78848	0.623976	0.59954	0.711374
Northumberland																		-1.64815							-1.72429	-1.76253	-1.68836	-1.69045		-1.75921	-1.77418	-1.32697	-1.17876	-1.06171	-1.05056	-0.910594	-1.3357	-1.184	-1.54554	-1.20263	-1.2924	-1.03092	-1.80935	-1.03199	-1.12733	-1.30544	-1.16892	-1.19335	-0.8774
Norwich																													0.401686				0.327926													0.62721
Nottingham																					0.0367248	0.411076		0.103702	0.103005	0.365788	0.439963	0.437873	0.120234	0.0680828		0.0232014	0.347504	0.0666167	0.475703	0.314639	0.71344	0.245351	0.758877		0.0577737	0.495346	0.796093	0.017147	0.603053	0.743698	0.357345	0.81003	0.824954
Nuneaton and Bedworth											0.255337		0.169078					0.154586		0.369802	0.0121714	0.0854928	0.0961416	0.0791481	0.777422	0.341235	0.11438	0.11229	0.69774	0.344559		-0.00135213	0.0219204	0.0420632	0.451149	0.290085		0.220798	0.433293	0.299077	0.510341	0.294701	0.294419	0.469715	-0.0235601	0.321204	0.508882	0.00732554	0.0222492
Oadby and Wigston																						0.611354	0.622003					0.638151				0.825539	0.547782	1.04505	0.499889		0.515778			0.824939		0.519532	0.51925	0.518455		0.546036		0.533187
Oldham																	-0.118585	-0.101457			-0.243872	-0.17055	-0.159901	0.300226		-0.215838	0.159367	0.333368	-0.160363	0.0885162	0.249638	0.0436348	0.0669073	0.564171	0.0190147	0.431982	0.210995	0.362695	0.00115887	0.219125	0.777177	0.69187	0.816527	0.43552	0.498548	0.366191	0.377778	0.59638	0.544357
Oxford																				0.307207					0.316887	0.27864		0.350725	0.334115	0.281964		0.237083		0.280498			0.705473	0.158203	0.194607	0.236482	0.271655	0.232106	0.231824	0.532059				0.245761	0.260684
Pendle																							-0.235319						0.0652496			-0.0317826	-0.30954	-0.289397	-0.0564027			-0.411693	0.101833	-0.333414	0.00278971	-0.33779	0.139049	-0.037837	-0.0539907	-0.311286			0.292849
Peterborough																					-0.626242											-0.639765	-0.616492	-0.119228	-0.664385		-0.347466	-0.116585	-0.682241		-0.605193	-0.644742	-0.343994		-0.661973	-0.618238	-0.305622	-0.330057	-0.139042
Plymouth																						0.080667							0.0908542	0.339733		-0.00617801		0.0372374	0.270232	0.285259	-0.0149093		0.650316	0.595281	0.505516	-0.011155	0.289593	-0.0122324	-0.028386	0.0153486	0.0269353	0.30353	0.318453
Portsmouth																0.324283	0.428314			0.660658	0.303027	0.376349	0.386998	0.671034		0.632091	0.405236	0.403146	0.386536	0.635415		0.766625	1.01175		0.264884	0.279911	0.581802		0.849088	0.589933	0.625106	0.761648	0.284245	0.283449	0.267296	0.788152		0.298181	0.614135
Preston																						-0.170334							-0.160147	0.0887326		0.0438511		0.0872665	0.019231	-0.266772	0.211211	-0.0350291	-0.299655		-0.222607	0.0388741	-0.262438	0.0377968	0.197734	0.0653777	-0.224066	-0.248501
Reading																									0.369446	0.331199	0.405373		0.687704	0.635553	0.319553	0.766763	0.312914	0.333057	0.867081	0.75717	0.758031	0.511791	0.724287	0.289041	1.10236	0.585694	0.585412	0.982557	0.744555	0.612198	0.924815	0.77544
Redbridge													0.315071					0.300579		0.515795		0.532516	0.543165	0.827201	0.525475	1.0313	1.03852	0.860343	1.08677	1.03462	0.776613	0.843611	1.01301	0.887026	0.818991	1.13505	0.914061	0.843912	0.947263	1.25798	0.781273	1.04275	1.09362	0.837556	0.900584	0.865137	0.779814	0.153318	0.867212
Redcar and Cleveland																												-0.37933	-0.39594	-0.448091	0.0140608	-0.191942	-0.16867		-0.517592	-0.0254439	-0.0245825		-0.535448	-0.493573	-0.4584	-0.497949	-0.0211104	-0.499027	-0.21415		0.142201	-0.183265	-0.168341
Redditch																						0.248455		0.24211		0.203167					0.191522	0.86058	0.184882		0.438019	0.453047		0.0827294	0.119134		0.196182	0.156633	0.45738	0.456585	0.440432				0.185211
Reigate and Banstead													-0.044603			-0.180254	-0.0762229				0.275612	-0.128188	-0.11754	0.166497	0.165801		0.201729		0.727097	-0.170152	0.292	0.262088	0.285361	0.606533	0.237468	0.252495	0.554387	0.183208	0.344551	0.629464	0.421599		0.256829	0.256034	0.0637887	0.107523	0.11911	0.0946744	-0.191432
Ribble Valley																																	-0.846508	-0.525335					-0.912257	-0.569352	-0.835208	-0.874758	-0.87504				-0.836668
Richmond upon Thames																		0.292919				0.700947	0.535505		0.517815	0.178538		0.250623	0.234013	0.658984	0.644014	0.915132	0.859223	0.782456	0.112361	0.826358	0.128249	0.535222	0.696565	0.73844	0.949704	0.609125	0.608843	0.732986	0.415803	0.459537	0.869064	0.747718	0.859552
Richmondshire																										-0.881542	-1.1084			-1.17925				-1.18071	-1.24875									-1.23018		-1.2026		-0.73833	-1.20053
Rochdale													-0.132441								-0.289348			0.25475	-0.223067	-0.261314	0.414921	-0.189229	0.493131	0.44098	0.572139	-0.302871	0.565499	-0.259456	-0.0264612	0.386506	-0.0105725	0.220309	0.256713	0.474679	0.509852	0.470303	0.29393	0.390045	0.453072	0.195777	0.207363	0.307867	0.565828
Rochford																						-0.246313		-0.252658		-0.291601	0.0836039		-0.236126	0.0127535	-0.00221595	-0.0321279	0.167236	0.0112875	-0.056748		-0.0408592	0.0650832	0.101487		-0.298586	0.138986	0.263643
Rossendale																																						-0.322903	-0.286499	-0.244624	-0.209451				-0.266231				-0.220422
Rother																						-0.724232							-0.714045		-0.781165			-0.767662	-0.835697						-0.776505	-0.816054			-0.833285	-0.789551	-0.777964		-0.787476
Rotherham																				-0.49105					-0.48137		-0.445442	-0.447532	-0.464142		-0.531262	0.137796	-0.236872	0.181211	0.0162658	-0.269737	0.208246	0.138097	0.09532	-0.0846537	0.0754583	-0.265121	0.0356267	0.210923	0.194769	0.0624125	0.170909	0.401746	-0.537573
Rugby																										-0.607883				-0.303529			-0.325138					-0.728321	-0.390886			-0.353388	-0.35367		-0.370619	-0.326884	-0.315297
Runnymede																0.0384518											0.119404	0.117315	0.100705	0.0485541	0.334615	0.00367264	0.327975	0.047088	0.456174	-0.00592008		0.225822	0.262227		0.038245	-0.00130433		0.298648	-0.0185354	0.0251992	0.513907	0.0123503
Rushcliffe													-0.545536						-0.526262						-0.636162				-0.618934			-0.414937	-0.692694		-0.439557		-0.423668	-0.192787	-0.457412		-0.380364	-0.720944	-0.244105		-0.437145		-0.381823	-0.406259
Rushmoor																						0.391292	0.40194							0.349328		0.304447	0.327719		0.580857	0.294854		0.526597		0.303846	0.640049		0.299187	0.775514	0.282239	0.627003	0.33756		0.629078
Rutland																																	-0.662231													-0.663977		-0.676826
Ryedale																														-1.23711					-1.30661		-0.98969	-1.36087				-1.28697				-1.26046	-1.24888		-1.25839
Salford																			0.0980903		-0.0780913	-0.00476979	0.607939	0.590945	0.465311	0.648912		0.624087	0.607477	0.731418	0.783395	0.753483	0.709809	0.650771	0.485825	0.743891	0.853896	0.607656	0.564879	0.752882	0.8972	0.38053	0.806216	0.680482	0.488237	0.929912	0.71965	-0.0829371	0.534047
Sandwell																0.600539		0.119638	0.630526	0.510945	-0.0227766	0.0505449	0.538315	0.0442001	0.043504	0.005257	0.857583	0.855493	0.662792	0.707551	0.993612	0.808798	0.765124	0.706085	0.84217	0.799205	0.858059	0.88482	1.09732	0.74125	1.07745	0.912965	0.803539	0.802744	0.640462	0.830324	0.951056	0.574438	0.987301
Scarborough																										-0.974413	-0.900239			-0.971089	-0.986059			-0.671525	-0.739561	-0.724533		-1.09485		-0.715541	-0.981398	-1.02095	-0.7202	-1.02202		-0.994444	-0.982857		-0.992369
Sedgemoor																							-0.758057				-0.739819	-0.741909	-0.758518				-0.832278		-0.880171	-0.865143	-0.864282	-0.633401			-0.820978	-0.559498	-0.86081	-0.560575	-0.877759
Sefton																					-0.275546				-0.209266	-0.247513	-0.173338	0.125602	0.506932	0.232933		0.31299	0.336263	0.356405	0.28837	0.546435	0.605289	0.33102	0.513552	0.613419	0.347562	0.404923	0.182792	0.607966	0.387692	0.510608	0.744043	0.321668	0.637621
Selby																								-0.801145					-0.784613			-0.881645	-0.858373					-0.960525		-0.882246			-0.886904		-0.602823	-0.860119	-0.848532		-0.557014
Sevenoaks																						-0.584407				-0.629695			-0.57422	-0.14925		-0.370222	-0.64798	-0.326807	-0.394842	-0.203724		-0.273011		-0.194732	-0.33565	-0.199108	-0.0744516	-0.376277	-0.39243	-0.348696	-0.638139		-0.647651
Sheffield												-0.631205					-0.530968			-0.599654	-0.656255	-0.582934		0.0127815	-0.288944		-0.253017	-0.255107	0.0293136	-0.323867	0.138285	-0.0677186	-0.169385	0.373637	0.00457129	0.434572	-0.201389	0.0964392	0.287745	0.174719	0.406186	0.279487	0.228052	0.227257	0.387195	0.393141	0.404727	0.293142	0.198921
Shropshire																			-1.41907							-1.0901	-0.890984	-1.01801	-0.812774		-1.27783	-1.13165		-0.963301	-1.33237	-1.61837	-1.61751		-1.35022		-1.27317	-1.13663	-0.915065	-1.61483		-1.11013	-1.27463	-1.29907	-0.886205
Slough															0.501514		0.522453	0.840611		0.453766	0.397166	0.771517	0.782166		0.463446				0.480674	0.729554	0.413554	0.684672	0.406915	1.02912	0.660052	0.675079	1.07388	0.605792		0.684071	0.418215	0.378665	1.15653		0.963494	1.10414	0.717785	0.869441
Solihull																			-0.165409							-0.0125268	0.362678	0.235649	0.343978	0.166889	0.151919	-0.0540839	0.571249	0.387271	0.319236	0.635293	0.335125	0.264976	0.380561	-0.0546848	0.524556	0.241969	0.116748	0.416983	0.400829	0.511511	0.523097	0.607806	0.367457
Somerset West and Taunton																									-0.686474	-0.724721		-0.652636	-0.669246							-0.474841	-0.775009							-0.295211				-0.7576	-0.265555
South Bucks																	-0.115248	-0.0981197				0.133817		-0.173558	0.126776		-0.138326	-0.140416		0.0918532		0.223063	0.0702443	0.0903871		-0.263651	-0.26279	-0.332938			-0.219486	-0.259035	-0.259317			-0.232532	-0.220945	0.0556494	-0.230457
South Cambridgeshire																										-1.01746		-0.644348		-1.01414	-1.02911	-1.05902			-1.08364	-1.06861	-1.06775		-1.1015	-0.75859		-1.064		-0.463014	-1.08123	-0.736463		-0.749312
South Derbyshire																				-0.56294			-0.53557		-0.55326	-0.591507		-0.218392		-0.588182	-0.302122	-0.633064	-0.609791	-0.589649	-0.356654	-0.0405967	-0.641795		-0.37451	-0.332635	-0.297462		-0.638323	-0.639118	-0.178151	-0.134416		-0.323356	-0.609463
South Gloucestershire																				-0.730177			-0.702807	-0.719801	-0.720497				-0.703269	-0.45439	-0.293268	-0.800301	-0.299907	-0.455856	-0.222861	-0.110924	-0.508002	-0.277121	-0.0646258	-0.499872	-0.464699	-0.328157	-0.80556	-0.806355	-0.822509	-0.301653	-0.767188	-0.314502	-0.299579
South Hams																						-0.964825		-0.97117								-1.05167			-1.07629									-1.05772			-1.01856		-1.02807
South Holland																							-0.877127				-0.858889			-0.929739	-0.944708		-0.650318	-0.931205					-0.716066	-0.975221	-0.639018		-0.97988	-0.980675	-0.695798	-0.953094
South Kesteven																											-0.962585	-0.964675		-1.03344	-1.04841	-1.07832			-1.10294		-1.08705		-0.819763	-1.07892	-0.742715	-1.08329	-1.08358		-1.10053	-1.05679	-1.0452	-1.06964
South Lakeland																			-1.10001		-1.27619	-0.901835	-1.19222	-1.20921	-1.20991		-0.872948	-1.17607			-0.657738	-0.511559	-0.664377	-0.945265	-0.61536	-0.998273	-0.696381	-1.06756	-1.03116	-0.81319	-0.954108	-1.29469	-0.993939		-1.01089	-0.967153		-0.803911
South Norfolk																						-0.975093					-0.946206	-0.948296	-0.663876						-1.08656	-1.07153	-1.07067	-1.14082	-1.10441	-1.06254			-0.766167		-0.783116				-1.03834
South Northamptonshire																						-0.819249						-0.792452			-0.876182	-0.906094	-0.882822	-0.561649		-0.614657			-0.94857	-0.906695			-0.911353		-0.451181	-0.884568	-0.872981	-0.897417
South Oxfordshire																-0.900785		-0.779625					-0.83807	-0.855064					-0.838531	-0.890682	-0.905652	-0.634534	-0.912291	-0.892148		-0.644126		-0.713414		-0.635135	-0.900991	-0.338481	-0.940823		-0.957772			-0.625856	-0.911962
South Ribble																											-0.0411687				-0.126988		-0.133628	-0.113485			-0.165632		0.101654		-0.122328	0.139153	0.314962	-0.162955		0.466686		0.328898
South Somerset																																		-1.04241		-1.09542	-0.793531	-0.86368	-1.12831		-1.05126		-1.09109	-0.790854
South Staffordshire												-0.67535								-0.643799		-0.627078	-0.616429			-0.371336		-0.299251	-0.616891	-0.19192	-0.20689	-0.713923	-0.213529	-0.193386	-0.437513	-0.246394		-0.190743	-0.279278	-0.112464	-0.202229	-0.7189	-0.418152	-0.0210073	-0.736131	-0.692396	-0.37978	-0.705245
South Tyneside																						0.173878	0.184527	0.167534					0.184066	0.131915			0.587427	0.431479	0.907511	0.378471	0.379332	0.0081533	0.646618	0.387463	0.598727	0.559178	0.0817742	0.5581	0.541947	0.10856		0.572832	0.587756
Southampton															0.315872		0.336811					0.284845	0.295494		0.277804	0.239557	0.313732	0.612672	0.772154		0.528942	0.198		0.718537	0.650501	0.188408	0.189269	0.72118	0.456554	0.896369	0.232573	0.494053	0.891711	0.669067	0.476822	0.219527	1.00926	0.905648	0.522632
Southend-on-Sea																						0.362134	0.673813		0.656123			0.689961	0.673351	0.6212	0.305201	1.05344	0.298561	0.795825	0.250669	1.11079	0.743679	1.04151	1.01096	1.05284	1.00883	0.571342	0.87209	0.269234	0.554111	0.898875	0.609432		0.99786
Southwark														0.368715		0.771609	0.875641	0.892769	0.625505	0.505924	0.449324	0.999766	0.533294	0.993422	1.21457	0.778387	1.2505	1.1515	0.833862	0.957803	1.31081	1.03786	0.936194	0.956337	1.18933	1.12518	1.33016	1.35692	1.23842	1.38944	0.470373	0.731853	0.907662	1.2079	1.19174	0.457327	1.16788	0.745508	0.459401
Spelthorne																0.278691									0.323716	0.285469	0.359644		0.340945	0.589824	0.574854	0.544942	0.267185	0.287328	0.696413	0.23432	0.235181	0.642153		0.942281	0.579515	0.840995	0.238653	0.237858			0.277026	0.25259	0.267514
St Albans																								-0.230793					0.0867688	-0.266412	0.19574	-0.0102635	0.1891	0.209243	-0.0348836	-0.320886	-0.0189948	0.211886	0.345201	-0.0108644		0.528828	-0.0155227	0.284712	0.14362	0.312293	0.42079	-0.00158581	0.0133378
St. Helens																											-0.123019	-0.125109			0.268282	0.0622791	0.0855516	0.105694	0.037659	-0.248344	0.0535477	0.46052	0.195894	0.237769	0.397881	0.0573021	0.233111	0.232316	0.341101	0.481746	0.493332	0.247048	0.261972
Stafford																															-0.850907	-0.579789	-0.857546	-0.360282		-0.890412	-0.58852		-0.622265	-0.88142	-0.369125	-0.584766	-0.408957	-0.585843	-0.903027		-0.847706	-0.571111	-0.158247
Staffordshire Moorlands																				-0.794175					-0.784495		-0.447538		-0.466237		-0.834388	-0.864299	-0.841027	-0.343763	-0.88892	-0.873892			-0.605745	-0.56387		-0.869276	-0.869559				-0.831186	-0.855622
Stevenage																														0.526518	0.511548		0.504909	0.525051			0.472905					0.476659	0.777407	1.07764	0.459428	0.804193	0.815779	0.791344	0.505237
Stockport																-0.169797		0.428484	-0.0148708	-0.134452		-0.117731		-0.124076		0.535951	0.513216	0.210096	-0.107544	0.317427	0.427396	0.749667	0.420757	0.53781	0.548955	0.262953	0.689783	0.415514	0.656038	0.396883	0.784239	0.635545	0.744407	0.48834	0.618314	0.515921	0.673636	0.281223	0.517996
Stockton-on-Tees															-0.295603											-0.371918				-0.368593	0.218497		-0.390202	0.107062		0.0540538				0.364076	0.223158	-0.117422	0.0583873	-0.118499	-0.435683			-0.404797	-0.389873
Stoke-on-Trent																									0.00523161	0.268015					0.432461		0.24973	-0.0311572	0.502867	0.392956	-0.0833039	0.147577	0.360073		-0.0400002		0.397289	0.521433	0.602189	0.549014	-0.0414592	0.536165	0.250059
Stratford-on-Avon																							-0.996778	-1.01377	-1.01447	-1.05271		-0.98063	-0.99724		-0.76333		-1.071	-1.05086	-0.516832	-0.404894	-0.625882		-0.358596	-1.09487	-0.457639	-1.09925	-0.497471	-0.799296	-0.639359	-0.373775	-0.584037	-0.784564	-0.76964
Stroud																							-0.669874		-0.687564	-0.725811		-0.653726		-0.421456	-0.737456			-0.422922	-0.791988	-0.776961	-0.475069	-0.545218	-0.110874	-0.466939	-0.732795	-0.471315	-0.471597	-0.472392	-0.0906058	-0.745841	-0.257133	-0.281569	-0.442736
Sunderland																			-0.052469			0.145701			0.13866	0.276504	-0.126442	0.172498	0.155888	-0.197293	0.486708	0.660916	0.735341	0.646339	0.687448	0.748233	0.790487	0.457097	0.493501	0.602323	0.833791	0.83203	0.86651	0.228893	0.638708	0.733595	0.268061	0.544655	0.383487
Surrey Heath																			0.107565					-0.00163975									-0.0588674	-0.0387246	-0.10676		0.38625	-0.16102			-0.0475676	0.213913	0.389722			-0.0606133		-0.0734623	0.242491
Sutton																0.288815			0.443741		0.26756			0.334536	0.33384	1.14069		0.844799		0.997888	0.886008	0.731157	0.578339	0.996421	0.530446	1.02259	0.245305	1.02025	0.81362	0.253435	1.1917	0.948029	0.725898	0.247982	0.532858	1.05371		0.864774	0.578667
Swale																			-0.486445						-0.295316	-0.634593	-0.560418					-0.37512	-0.351847		-0.223649	0.0924088	-0.383851		-0.718626	-0.0746906	-0.0395174	-0.380097	-0.204288	-0.682204	-0.221237			-0.366442	0.0464216
Swindon																						-0.379071	-0.368422					-0.352274		0.056087		-0.465916	-0.442643	-0.12147	0.111524	-0.475508	-0.474647	-0.0676747	-0.508392	-0.165487	0.413755	-0.470893	-0.170145	0.0051512	0.113936	-0.143359	-0.432802	0.0198832	-0.442314
Tameside													0.0528786			-0.0827724		0.0383869	0.0721534	-0.0474275	-0.104028		0.582002	0.263979	0.263283		-0.00181987	0.473212	0.280511	0.404451	0.21339	0.35957	0.507781	0.624834	0.33495	0.571826	0.350838	0.405628	0.317094	0.580818	0.871263	0.178501	0.479249	0.575364	0.55921	-0.096025	0.517622	0.736224	0.684201
Tamworth																									0.48661	0.448363	0.522538	0.821478	0.503838	0.451687	0.737748	0.406806	0.430079	0.450221		0.874335	0.398075	0.805047	0.66536	0.406205	0.742408	1.00389	0.401547	0.701782	0.384598	0.428333	0.439919	0.415484
Tandridge																								-0.418276				-0.385134	-0.401744	-0.152865	-0.468864	-0.498776	-0.475504	-0.455361	0.0786637	-0.508369	-0.507508		-0.240222	-0.0222558		-0.0266319			-0.520984	-0.47725	-0.465663	-0.490099	-0.475175
Teignbridge																	-0.793758										-0.816837	-0.818926	-0.835536	-0.887687	-0.902656		-0.909296	-0.889153	-0.957189	-0.942161					-0.897996					-0.911042		-0.622861
Telford and Wrekin															-0.448987						-0.553336				-0.487055			-0.152187		-0.521978	-0.536947	-0.566859	-0.543587	-0.523444	-0.591479	-0.0993305		-0.344709		-0.26643	-0.532287	0.030224	-0.572118	-0.271883	-0.589067	-0.545332	-0.533746		-0.543258
Tendring																					-0.618924	-0.545603		-0.551948	-0.552644	-0.289861	-0.215686	-0.0416844	-0.535415	-0.110445		-0.632448	-0.132054		-0.179947	-0.64204	-0.340149		-0.373894	0.0659214	-0.296845	-0.160303	-0.160586	-0.638502	-0.0525958	-0.1338	-0.298304	0.0751999	-0.307816
Test Valley																									-0.821857		-0.78593	-0.788019			-0.871749		-0.878389				-0.910393	-0.679512	-0.643107	-0.902262	-0.867089	-0.906638	-0.906921		-0.622839	-0.880135	-0.868548	-0.415862
Tewkesbury																					-0.707908								-0.624399		-0.691519		-0.397129		-0.26893	-0.429994	-0.253041	-0.800311	-0.763907		-0.0847989	-0.425378	-0.12463	-0.727486		-0.699905	-0.387288	-0.411724
Thanet																						-0.031396						-0.00459896			0.212701	-0.118241	0.507092			0.173196	0.174058	0.103909	0.140313	-0.118842	0.393453	0.353903	0.47856	0.352826	-0.140449	-0.0967144		-0.109563
Three Rivers																									0.0273334			0.538293			0.676411	0.549589	-0.0291982	0.468066	-0.0770909	-0.0620635	-0.0612021	0.470709		-0.0530717	0.283132	0.243582	0.2433	-0.0585251	0.226351		0.281672	0.257237	0.272161
Thurrock																			-0.127476				-0.219687	-0.23668	-0.237376	-0.275623	0.0995812	-0.203539	-0.220148	0.204822	0.189853	-0.0161506	0.00712201		0.135321	-0.326773	0.452239	0.205999	0.242404	0.15934	0.319452	-0.0211275	0.67756	0.454916	-0.0383586	0.181467	0.494084		0.308481
Tonbridge and Malling																		-0.32851		-0.414325	-0.470925			-0.403949		-0.141862	-0.368717		-0.387417	-0.439567							-0.19215	-0.563329	-0.526925	-0.48505	-0.148847	-0.489426			-0.506657				-0.460848
Torbay																			0.287242	0.167661								0.211179	0.495599	0.142418		0.398567	0.120809		0.0729165	0.0879439		0.0186564			0.433139		0.0922774	0.392512			0.43168		0.422168
Torridge																																					-1.10565				-1.06235					-0.598275	-0.586688	-1.08824	-1.07332
Tower Hamlets													0.770453									0.686868	0.697517	0.981553	1.15695	1.1187	1.31781	0.713665	1.29912	0.945934	1.40809	0.600023	0.623296	1.12056	1.52965	1.2894	1.06841	1.36624	1.15961	1.44452	1.47969	1.29402	1.19682	1.29294	1.05494	0.92258	0.934166	0.608701	0.924654
Trafford											0.127238				-0.011579				0.361284	-0.0593268		-0.042606			-0.0496468	-0.0878938	-0.0137192	-0.0158089	-0.0324187	0.21646	-0.099539		0.495882	0.391086	-0.154071	0.161986		0.636767	-0.171927	0.568918	0.604091	0.643723	0.342411	0.341616	0.547311	0.369197	0.681814	0.657378	0.371272
Tunbridge Wells																									-0.544447				-0.527218			-0.323221	-0.299948	-0.279805			-0.331952			-0.624852			-0.62951	-0.630305		-0.602724	-0.591137
Uttlesford																-0.876195											-0.795242		-0.813942	-0.565063	-0.881062	-0.433853			-0.935594	-0.619537		-0.512733	-0.65242			-0.43883	-0.916233		-0.933182		-0.576831
Vale of White Horse																								-0.785133					-0.768601	-0.820751	-0.835721	-0.564603	-0.365239	-0.521187	-0.589223	-0.574196	-0.874364	-0.342453	-0.908109			-0.393488	-0.870892	-0.871687	-0.887841		-0.83252	-0.856955	-0.541001
Wakefield															-0.515823										-0.553891	-0.291108	-0.216933	-0.219023	-0.0595416		0.0951868	-0.156574	-0.00836259	0.187871	0.186783	-0.0412279	0.0565435	0.0655759	0.168927	0.210802	0.179028	-0.0366121	0.0600156	0.26334	0.0430668	0.232929	0.177569	0.153134	-0.00803384
Walsall												-0.0822639			-0.00296534		0.0179731	0.0351012				-0.0339923	0.453778	0.436784	0.436088	0.397841	0.897984	0.992805	0.277225	0.225074	0.511135	0.833405	0.805525	1.03652	0.699641	0.47163	0.648583	0.754525	0.836687	0.781652	0.867978	0.777276	0.828146	0.914501	0.635106	0.502749	0.757374	0.88784	0.601734
Waltham Forest												0.345593					0.44583	0.462958		0.377143	0.320543	0.694894	0.404513	0.864641	0.386823	0.950636	1.26785	0.420661	0.705082	1.25499	0.938991	1.34841	1.02926	1.19553	0.981369	1.14252	1.20138	0.529169	0.741665	0.78354	1.24468	0.779164	1.20485	0.601995	1.1879	1.1067	0.340133	1.09385
Wandsworth														0.294099		0.696993	0.801024	0.818152	1.02801	1.13028	0.374707	0.749059	0.458677	0.742714	1.39523	1.18089	0.954037	1.07689	1.06028	0.883186	1.23619	0.963244	0.685486	0.88172	1.18166	1.05056	0.829574	1.06045	1.16381	1.05955	1.09473	1.05518	0.957984	0.957189	1.03795	1.08168	0.996357	0.670891	0.861906
Warrington																														-0.315958	0.271132	-0.36084		-0.0163943	0.0916615	-0.370432	0.533519	0.16234	0.0738057	-0.0604105	-0.326267	-0.0647866	0.332871	0.235166	0.395104	-0.0382831	0.371244	0.124959	0.361732
Warwick																					-0.542076								-0.458567	-0.209688	-0.525687	-0.555599	-0.0552053	-0.512184	-0.103098	0.0368681	-0.2633	-0.333449		-0.0790788		-0.259546	-0.0837372		-0.577807	-0.534073	-0.522486	-0.546921	-0.230968
Watford																									0.644895		0.981853	0.678733			1.07212	0.565091	0.588363	1.08563	0.841501	1.03262	1.03348	0.486211	1.30077	1.04161	0.900693	1.03724	0.860862	0.860067	0.542883	1.06374	0.598204	0.874799	1.06581
Waverley																			-0.452319							-0.600467		-0.227352	-0.544992	-0.120022		-0.642024	-0.618752		-0.666645	-0.174496		-0.419875	-0.38347		-0.607452			-0.347049	-0.187111			-0.633347
Wealden																	-0.885915										-0.607964	-0.911084		-0.979844				-0.68028	-0.572224	-1.03432	-1.03346	-0.802576	-1.0672	-1.02533	-0.513032	-0.728673	-1.02998	-1.03078	-0.745904	-0.702169	-0.690582		-0.700094
Wellingborough																							-0.218791											-0.272869		-0.0248476		-0.395165	-0.0577308	-0.0158557		-0.321262	-0.0205141		-0.0374629	0.00627172	-0.283172
Welwyn Hatfield																			-0.0267388				-0.11895		-0.13664	-0.174887	0.200318	-0.102802	-0.119412	0.129468	0.114498	-0.216444	0.107859	0.128002		0.0749935	0.251946	0.181797	0.218202	0.0839853			-0.221703		-0.238652			-0.207766	0.108188
West Berkshire																				-0.881545						-0.43299	-0.534907	-0.838027	-0.854636		-0.921757	-0.650639	-0.928396	-0.908253	-0.374229		-0.65937	-0.729519	-0.392085	-0.475148	-0.917096		-0.956928		-0.371817	-0.629112	-0.617525		-0.627037
West Devon																												-1.05467					-1.14504			-1.17791					-1.13374			-1.17437	-1.19052			-1.15964
West Lancashire																											-0.528327	-0.530416	-0.547026		-0.614146	-0.644058	-0.143665	-0.299613	-0.0666185	-0.0515911	-0.35176	-0.421909	0.0124357	-0.644659	-0.609486	-0.0469753	-0.649318	-0.172991	-0.0642064	-0.321502	-0.610945	-0.158259	-0.620457
West Lindsey																																		-1.12343		-1.17644	-1.17558			-0.866415							-1.13373	-1.15817	-1.14324
West Oxfordshire																				-0.887809						-0.615346	-0.842202		-0.559871		-0.928021	-0.957933	-0.934661	-0.914518		-0.967526	-0.489543		-0.699379	-0.481413	-0.923361	-0.96291	-0.963193			-0.936407		-0.472134
West Suffolk																			-1.21325					-1.32245				-1.28931			-1.07201								-1.44543	-1.10252	-1.06735			-1.40901	-1.42516	-0.904305	-1.36984		-1.07832
Westminster															0.68189		1.17995	0.719956	1.05475		0.577541	0.951893	0.661512	0.945548	0.944852	1.0827	1.15687	1.58075	1.13817	1.21096	1.2929	1.16608	0.88832	1.38558	1.23837	1.03155	1.03241	1.33024	1.1236	1.16548	1.07571	1.1611	1.16082	1.33611	0.54181	1.1876		1.04982	1.18968
Wigan																						-0.291747	-0.281099		-0.298788			-0.26495	0.0194699	-0.0326809	-0.34868	0.399559	0.34365	0.141944	0.198848	0.213875	0.214736	0.387626	0.180992	-0.0781632	0.35495	0.394582	0.519238	0.518443	0.640592	0.597177	0.858641	0.533175	0.645009
Wiltshire											-1.3599							-1.46065	-1.42688						-1.53678	-1.57503	-1.02374		-1.21853	-1.09459	-1.10956	-0.917619	-1.29229	-1.09605	-1.16409	-1.14906	-1.1482	-1.09341	-1.057	-1.01513	-0.627774	-1.32054	-1.14473	-1.14552	-1.03674	-1.11794	-0.884506	-1.60791	-0.990927
Winchester																						-0.837332			-0.543343				-0.827145	-0.879296	-0.593235				-0.647767	-0.63274	-0.455787		-0.665623	-0.924778	-0.889605	-0.327094	-0.929436	-0.45311		-0.425529	-0.590034	-0.915499	-0.423454
Windsor and Maidenhead															-0.279504	-0.362597		-0.241438	-0.207671	-0.327252			-0.299882				0.0193857	-0.283734	0.398626	-0.352495	-0.0664341	-0.397376	-0.0730735	0.123161	0.0551251	-0.105939	-0.406107	0.000864987	-0.439852	-0.397977	-0.362804	0.199707	-0.101605	-0.1024	-0.419584		-0.364263	-0.388698	-0.373775
Wirral															-0.182157			-0.14409		-0.229904					0.0808056	0.21865	0.116733	-0.186387	-0.202996	0.589951	0.508035	0.302031	0.501395	0.588485	0.578441	0.644621	0.39021	0.524181	0.611738	0.653613	0.688786	0.774176	0.597802	0.392887	0.719156	0.566596	0.687327	0.407619	0.325633
Woking																										0.134137			0.189612	0.438491	0.122492	0.09258	0.115853	0.135995	0.36899				0.0501041				0.564442	0.0865256	0.371402	0.415137	0.125693		0.116181
Wokingham																		-0.200856	-0.16709										-0.259763	-0.311913	-0.326883	-0.356795	-0.0324923	-0.0123495	-0.0803849		0.236534	0.263295	-0.399271	-0.0563657	-0.322223	-0.361772	0.240006	-0.0618192	-0.0779729	-0.335268	-0.323682	-0.0470872	-0.0321635
Wolverhampton												0.0929745		-0.0126838	0.172273	0.39021	0.795271		0.545136	0.726585	0.669985	0.141246	0.753955	0.736961	0.912357		0.471163	0.867013	0.628555	1.00237	0.686373	1.00864	1.11907	0.699876	0.728751	0.889906	0.890768	0.452642	0.710895	0.831951	0.787943	0.827575	0.0491419	0.747317	0.634253	0.979018	0.689574	0.84123	0.379032
Worcester																							0.47133	0.755366					0.470868		0.704778		0.87423		0.650246	0.364243	0.365105	0.294956			0.709438		0.669607	0.668812		0.395363
Worthing																										0.425921				0.429245	0.414276		0.407636		0.359744		0.375632		0.341888	0.383763			0.379104	0.378309	0.663186		0.718507	0.870163
Wychavon																				-0.855736				-0.84536	-0.846056	-0.583273	-0.810128	-0.511188				-0.3238	-0.902588	-0.581415	-0.95048		-0.934592	-0.70371	-0.968336	-0.625431	-0.590258	-0.930837	-0.329059	-0.630885	-0.948068	-0.904334	-0.892747	-0.917183	-0.425138
Wycombe									-0.330144				-0.444873			-0.580524			-0.425598					-0.233773	-0.535499		-0.499572			-0.269392		-0.615303			-0.162802	-0.624896	-0.323005	-0.217062	-0.180658	-0.314874		-0.62028		-0.621358			-0.105069	-0.606626
Wyre																													-0.458062			-0.555094	-0.230792	-0.511679		-0.564687	-0.563826	-0.633974	-0.59757	-0.555695	-0.520522		0.217798	-0.561149	-0.276272	-0.533568	-0.0448597
Wyre Forest																				-0.324807	-0.381408				-0.0140974	0.248686		-0.281289	-0.297899		0.112102	-0.0939015	-0.070629		-0.419552		-0.102633	-0.172782	-0.136377	0.0815889	-0.0593292	-0.399908	0.0769305	-0.0999559		0.103716	0.115303		0.105791
York															-0.420588										-0.458655		-0.422728		-0.140397			-0.237429		-0.194014	0.0389804	-0.548052		-0.61734	-0.279905	-0.53906	-0.503887		-0.242689	-0.243484	-0.0835462	0.0851271	-0.505346	-0.228752	-0.213828
[truncated: 397 more columns]
