# Supplementary material for: Population density and spreading of COVID-19 in England and Wales
Source: PLoS One. 2022 Mar 31;17(3):e0261725. doi: 10.1371/journal.pone.0261725 (PMC8970409; doi:10.1371/journal.pone.0261725)
Supplement: S7 Dataset — Data for each region in England. (XLSX) [file pone.0261725.s017.xlsx]

## Sheet: Sheet2
Area name	Aged 0 - 4	Aged 5-9	Aged 10-14	Aged 15-19	Aged 20-24	Aged 25-29	Aged 30-34	Aged 35-39	Aged 40-44	Aged 45-49	Aged 50-54	Aged 55-59	Aged 60-64	Aged 65-69	Aged 70-74	Aged 75-79	Aged 80-84	Aged 85+
Adur	3601	3956	3494	3143	2807	2989	3458	3952	4114	4676	4743	4199	3767	3841	3969	2843	2185	2132
Allerdale	4654	5323	5151	4985	4662	5173	4964	5212	4975	6951	7823	7322	6641	6716	6321	4424	3194	3036
Amber Valley	6277	6988	6731	6446	6218	7247	7051	7361	7260	9635	10136	9189	8162	8054	7986	5140	3422	3375
Arun	7732	8696	7821	7213	7165	7930	7915	8299	8101	10358	11428	10957	10346	11319	12376	8668	6647	6856
Ashfield	7438	7989	7252	6738	6935	8295	8231	7848	7252	9221	9564	8876	7137	6995	6688	4838	3180	2674
Ashford	8077	8782	8342	7336	6238	7537	7685	7744	7875	9426	9886	8459	6923	6850	7119	4606	3174	3222
Aylesbury Vale	12520	13796	12714	11171	9826	11949	13072	13911	13474	14535	15130	13113	10832	9667	9007	6066	4413	4252
Babergh	4217	4898	5386	4878	3976	4133	4209	4616	4928	6618	7151	6587	6048	6307	6679	4372	3163	3235
Barking and Dagenham	19519	19188	16383	13115	13279	16243	18100	16829	15248	14025	12394	10288	7632	5828	4699	3405	2760	3063
Barnet	26512	27839	25061	21030	21648	28724	31978	32116	28407	27485	25599	21577	17943	15721	14261	9720	7771	8748
Barnsley	14227	14911	14032	12351	13589	15877	16052	15201	13385	17562	18616	17125	14984	13614	13088	8694	6237	5654
Barrow-in-Furness	3710	3670	3735	3531	3743	4085	3987	3637	3547	4722	5335	4849	4132	4010	4020	2897	1912	1615
Basildon	12642	12597	11426	10202	10077	12147	12918	12640	11717	12874	13114	11771	9815	8676	8659	5734	4610	4243
Basingstoke and Deane	10860	11958	10631	9301	8502	10031	11661	12494	11887	13253	13522	11933	9455	8591	8500	5539	3949	3662
Bassetlaw	6361	6813	6436	5955	6121	6538	6225	6473	6578	8307	9325	8678	7517	7211	7139	4763	3351	3048
Bath and North East Somerset	9426	10502	10146	13605	21211	14707	10061	10127	9890	12031	12660	11527	9953	9499	9605	6569	5222	5365
Bedford	11509	11706	10747	9792	8916	9634	10974	12003	11239	12019	12500	11036	9319	8369	7945	5290	4258	4367
Bexley	15989	16465	15668	13989	14034	17353	16713	17742	15743	16961	17752	15804	12281	10525	10179	7543	6179	6338
Birmingham	83536	83354	78407	79682	104627	96630	83027	77134	66599	68260	65745	58417	48012	41140	36104	27271	21729	21700
Blaby	5655	6206	6120	5132	4869	5822	6472	6445	6045	7120	7492	6875	5778	5590	5575	3758	2880	2587
Blackburn with Darwen	10576	11152	10687	9833	9249	9720	10312	10457	9173	10089	9798	8939	7414	6649	5800	3892	2830	2372
Blackpool	8365	8378	7763	7354	7948	8903	8334	7632	7263	9783	10809	9928	8443	7689	7680	5438	3942	3653
Bolsover	4272	4556	4420	4130	4391	4981	4856	4694	4458	6135	6326	5540	4893	4560	4515	2972	2051	1780
Bolton	19294	19976	18349	16614	16401	18634	19452	17905	17007	19887	19986	17776	14971	14082	13638	9369	6325	5706
Boston	4341	4517	3683	3460	3474	4526	4793	4451	3925	4440	4687	4403	4233	4041	3926	2688	1920	1858
Bournemouth, Christchurch and Poole	20863	22544	20577	21302	27154	23131	24731	26523	23511	26117	27414	24908	21764	21548	22284	15114	12424	13875
Bracknell Forest	7417	8472	7842	7304	6185	7400	8571	9394	8625	9194	9238	8061	6381	5230	4792	2958	2423	2189
Bradford	39705	41189	39277	35518	32418	34222	37010	37559	33267	35367	33604	31238	27336	23672	20169	13812	11393	10417
Braintree	8564	9614	9229	8056	7038	8420	9202	9267	9391	11217	11724	10291	9073	8553	8629	5424	3872	3997
Breckland	7491	8006	7359	6664	7000	7699	7996	7743	7213	9149	10034	9656	8835	9076	9598	6279	4859	4672
Brent	24582	22447	19682	18634	22193	26365	29779	27537	22801	21403	20662	19103	15615	12235	9559	7228	5694	5276
Brentwood	4402	4460	4560	4135	3750	4350	4527	4751	4997	5455	6003	5365	4234	3804	4094	2687	2386	2590
Brighton and Hove	13768	14713	14208	17765	33513	28361	21239	20463	18679	20549	20331	15976	12326	10548	9963	6660	5263	6070
Bristol, City of	28994	28151	24284	26219	51020	50912	41042	33699	26963	25604	25233	22355	18979	16734	15083	10849	8227	9057
Broadland	5943	7002	6936	6507	5660	6042	6588	7229	7370	9381	9935	9275	8392	8547	9136	6124	4777	4620
Bromley	21559	22263	20268	16905	14676	19200	22007	25475	24193	24488	24647	20969	16660	15076	15031	10432	8364	8883
Bromsgrove	5163	5803	5831	4961	4441	5306	5328	5745	5991	7252	7803	6840	6030	5822	5811	4085	3145	3305
Broxbourne	6309	6389	5830	5374	5241	6045	6344	6732	6023	6737	7306	6196	5045	4368	4615	3280	2675	2367
Broxtowe	5839	6505	6027	5638	6700	7387	7341	6977	6737	7845	8221	7709	6539	6501	6639	4374	3216	3077
Burnley	5953	6028	5573	4738	4831	5700	6087	5413	5142	5759	5989	5749	5143	4802	4623	2913	2065	2019
Bury	11819	12794	12001	10465	9981	12153	12612	12391	11331	13318	13856	12594	10135	9815	9645	6398	4699	4101
Calderdale	12448	13576	12900	11536	10610	12351	12817	13485	12564	15644	16086	14590	12583	11460	10782	6952	4953	4745
Cambridge	6865	7157	6256	9412	20076	12077	8068	7780	6913	7020	7005	5872	5135	4445	3841	2762	2311	2763
Camden	14039	15567	13704	14310	22483	29401	26716	22424	17888	16798	15027	12380	10321	9041	8202	5597	3964	4364
Cannock Chase	5378	5832	5673	5240	5513	6536	6723	6335	5713	7692	7901	6830	5799	5363	5264	3599	2439	2279
Canterbury	7428	8470	8503	12227	19767	12843	8359	7922	7556	9356	10193	9519	8836	8884	9091	6157	4451	4991
Carlisle	5909	6280	5935	5394	5914	6452	6094	6471	6034	7584	7928	8128	6901	6630	6043	4337	3234	3119
Castle Point	4471	4947	4850	4737	4686	4999	4663	4701	4857	6020	6546	6204	5655	5903	6560	4450	3135	2686
Central Bedfordshire	17751	18569	16880	14451	13088	17054	19559	19916	18492	20480	21287	19455	16022	14503	14163	9053	6865	6018
Charnwood	9501	10222	9522	12346	18322	12830	10845	10998	9875	12050	12130	11268	9693	9485	8895	5933	4373	4355
Chelmsford	10252	10938	10637	9329	9246	10853	11690	11820	11676	12826	12875	11295	9763	8963	9460	5953	4830	4673
Cheltenham	6369	6544	6401	7061	8130	7808	8007	7985	6910	7666	8123	7370	6197	5944	5686	4109	3187	3593
Cherwell	9332	9687	9095	7945	6802	8321	10374	10932	9695	10685	11215	9956	8163	7565	7034	4964	3782	3614
Cheshire East	20262	22034	22020	19413	16905	19343	19748	21711	22482	28294	30173	28094	23623	23317	23639	15995	11968	11769
Cheshire West and Chester	18571	19752	19177	18014	19473	19334	19094	19955	19432	24115	25587	24201	20852	20144	19822	13571	9980	9428
Chesterfield	5360	5906	5503	5222	5827	6596	6367	6309	5912	7633	8150	7409	6513	6163	5964	4037	2915	2842
Chichester	5705	6627	6395	6042	6551	5757	5376	5850	6221	7733	8894	8805	8262	8046	8598	6133	4710	5045
Chiltern	5093	6651	6906	5419	3763	4144	3791	5428	6643	7294	7577	7054	5647	5000	5293	3751	3267	3206
Chorley	6439	7117	6803	5714	5575	6824	7606	7410	7433	8938	8980	8033	6934	6666	6752	4349	2828	2420
Colchester	11435	12074	10738	11303	15118	15310	12966	12562	11812	12822	12841	11112	9261	9238	9301	5972	4387	4271
Copeland	3474	3736	3661	3288	3395	4004	3771	3770	3588	4741	5463	5413	4831	4417	4127	2851	2104	1790
Corby	5124	5400	4541	3753	3468	4760	5549	5581	4527	4679	5073	4629	3723	3112	2708	1835	1307	1058
Cornwall and Isles of Scilly	28371	31976	30407	29940	30464	28139	28297	30050	30370	38067	41923	41160	38838	39225	39908	25351	18086	17638
Cotswold	4175	4691	4807	4473	4178	3803	4019	4560	4896	6490	7271	6747	6152	6123	6131	4270	3082	3154
County Durham	27021	29989	28558	29134	35874	33461	30124	30570	27667	35419	39721	37361	33491	31637	30125	19870	14647	12311
Coventry	23068	24171	20649	23635	41100	37377	29278	23604	20051	20514	20074	18216	15080	13469	12859	9554	7166	6920
Craven	2460	2886	3006	2956	2219	2628	2481	2792	2835	4054	4508	4457	4351	4106	4100	2825	2021	2147
Crawley	8006	8294	7118	5989	5816	7763	9054	9751	7979	7875	7536	6666	5553	4426	3786	2460	1997	2379
Croydon	27974	27394	25426	22081	19551	26071	29607	30018	26983	26361	27842	24745	19139	15151	13131	9267	7520	7085
Dacorum	10044	10411	9291	8078	7211	9082	10577	11218	10535	11196	10996	10448	8714	7376	6815	4591	3630	4067
Darlington	5917	6650	6410	5656	5429	6267	6605	6637	6302	7395	7854	7485	6371	5960	5740	3937	3095	2856
Dartford	8079	7878	7054	5713	5555	7353	9025	8893	7523	7830	7596	6444	5115	4273	4060	2815	2240	2263
Daventry	4464	5083	5059	4533	4043	4628	4481	4824	4999	6372	7096	6248	5384	5164	5040	3011	2136	1919
Derby	16674	17889	16478	15661	18493	19191	17867	16686	15048	16782	17231	14989	12309	11082	10791	7532	6270	6201
Derbyshire Dales	2788	3432	3892	3617	3086	3188	2920	3181	3760	5190	6290	5890	5301	5450	5434	3505	2615	2438
Doncaster	18267	19734	18502	16076	16684	20738	21274	19764	17421	20881	22276	21351	18764	16963	15811	10679	8119	7238
Dorset	16279	19433	20059	19286	14971	17084	16973	18010	18871	24388	27929	28360	27025	28010	29538	19933	14894	15441
Dover	6015	6625	6593	6017	5941	6325	6422	6310	6168	7851	8886	8603	7991	7574	7744	4848	3552	3504
Dudley	19102	20084	19275	17575	17474	19851	20115	19710	17891	22796	23415	20467	17696	17310	17177	12819	9597	8272
Ealing	24600	24470	21248	18604	18965	25140	28250	28864	25744	24456	22596	19199	16105	13434	10401	7846	6248	5812
East Cambridgeshire	5104	6145	5493	4714	3777	4418	5265	6213	6010	6687	6655	5891	5148	4935	4946	3184	2399	2378
East Devon	6492	7621	7516	6735	5411	6409	6715	6958	7135	9299	10306	10088	10143	10821	11563	8117	6210	6778
East Hampshire	5964	7153	7334	6734	5501	5469	5414	6398	7109	8976	9593	9207	7830	7310	7630	5171	3886	4002
East Hertfordshire	8458	9560	9467	8428	6434	7939	8647	9922	10470	11594	12038	10400	8220	7225	7087	4793	3725	3698
East Lindsey	6258	7092	6889	6347	5843	6502	6260	6197	6247	8929	10323	10997	10968	11715	12212	7871	5259	4832
East Northamptonshire	5108	5600	5999	5411	4317	4781	5072	5489	5674	7173	7515	6617	5596	5796	5541	3371	2437	2409
East Riding of Yorkshire	15572	18169	18460	17585	14249	15428	16058	17327	18670	24253	26450	25997	23911	24234	24403	16123	12126	10599
East Staffordshire	7247	7529	6948	6364	6223	7333	7294	7656	6801	8452	9010	8198	6838	6271	6143	4317	3077	2873
East Suffolk	11612	13747	14003	12713	10905	11848	11678	12214	12719	16479	18342	17774	16892	17579	18488	12246	9397	9613
Eastbourne	5431	5952	5395	5514	5639	5298	5574	6191	5728	6645	7141	6871	6061	6225	6690	4433	3833	4539
Eastleigh	7502	8444	7947	6852	6308	8062	8409	8736	8464	9346	9544	8900	7628	7079	6820	4643	3554	3581
Eden	2184	2608	2762	2515	2151	2550	2389	2609	2629	3734	4384	4337	3981	3986	3805	2570	1789	1898
Elmbridge	9118	10473	9285	7471	5099	5285	6270	9457	10905	11092	10725	9420	7041	6483	6342	4364	3597	4199
Enfield	24321	24947	22955	19611	18837	24898	25713	25375	22598	22828	23212	19675	14996	12214	10864	8313	6403	6109
Epping Forest	7957	8083	7453	6664	6641	7984	7855	8473	8268	9518	10028	9064	7416	6673	6874	4651	3569	3966
Epsom and Ewell	5102	5464	4981	4791	3905	4075	4398	5541	5829	5969	5921	5247	4053	3968	3786	2717	2063	2118
Erewash	6278	6895	6464	5763	6068	7394	7182	6936	6731	8449	9209	8091	6643	6192	6389	4299	3275	3232
Exeter	6491	6716	5924	8922	17187	13211	9054	8052	6871	7223	7449	6720	5842	5488	5258	3776	2856	3388
Fareham	5564	6463	6399	6174	5626	6066	6423	6632	6651	8439	8945	8598	7145	6923	7410	5071	3946	3864
Fenland	5936	5833	5336	5101	5412	6068	6121	5820	5396	6843	7322	6919	6376	6271	6244	4169	3122	3202
Folkestone and Hythe	5575	6425	5981	5541	5432	6174	6018	6259	6130	7784	8488	8077	7164	7548	7795	4923	3493	3771
Forest of Dean	4209	4707	4551	4987	4506	4309	4001	4216	4374	6059	6897	6698	5995	6140	5829	3943	2713	2409
Fylde	3329	4137	4222	3777	3119	3611	3922	4156	4067	5367	6276	6421	5642	5490	5927	4100	3128	3079
Gateshead	10857	11626	10734	11205	12525	13301	14373	13463	11590	13431	14308	13940	11898	10634	10343	7331	5864	5085
Gedling	6223	6956	6704	6045	5752	7157	7045	7423	7200	8477	8919	8343	6957	6969	6571	4469	3583	2993
Gloucester	8427	8579	7655	7373	7917	8624	8976	8949	7675	8948	9329	8453	6810	6009	5666	4036	2886	2973
Gosport	4682	5190	5072	4903	4793	5470	5300	5179	4854	5735	6150	5886	5005	4747	4730	2961	2319	2307
Gravesham	7159	7230	6906	6134	5502	6641	7227	7010	6530	7635	7474	6943	5544	4943	4815	3455	2754	2483
Great Yarmouth	5447	5750	5493	5284	5381	5512	5823	5288	4924	6243	7086	6713	6406	6462	6755	4503	3099	3201
Greenwich	21953	20584	17464	15038	18022	24724	26840	26274	22191	19423	17738	14881	11274	8843	7885	5267	3968	3817
Guildford	7438	8757	8530	9606	14373	11915	8910	8857	9135	9746	9894	8790	7456	6574	6485	4337	3413	3673
Hackney and City of London	20761	18985	16586	14178	17280	31262	39410	31450	20752	17120	15720	12652	9546	7379	5661	3886	2982	2761
Halton	7676	8488	8148	7075	7016	7934	8387	8102	7469	9046	8933	8922	7980	7538	6411	4025	2918	2364
Hambleton	4101	4799	4833	4443	3790	4459	4498	4585	4641	6275	7527	7272	6314	6393	6530	4396	3336	2942
Hammersmith and Fulham	11404	11408	9335	7877	14481	19161	19686	16523	14332	12965	11821	9342	7238	5932	5245	3639	2526	2511
Harborough	4625	5435	5816	5056	3968	4463	4592	5093	5674	7344	7746	6781	5733	5584	5692	3589	2728	2580
Haringey	18586	16986	15906	14657	16877	23579	26688	26214	21677	19349	17793	14277	10709	8753	6878	4769	3735	3191
Harlow	6588	6475	5448	4537	4738	5616	6629	6509	5438	5559	5796	5420	4556	3631	3283	2381	1969	2021
Harrogate	7755	9229	9715	9105	5522	7699	8102	9086	9543	11966	13126	12206	10359	9570	9859	6772	5372	5547
Harrow	17745	16783	15080	13767	13528	17457	19119	19467	17210	16432	15926	15278	13155	11190	9598	6996	5740	5678
Hart	5442	6448	6276	5254	3894	4681	5252	6253	6996	7553	7618	6533	5193	4828	5251	3702	2624	2495
Hartlepool	5297	5957	5600	5192	5422	5990	6033	5423	4888	6172	6900	6775	5634	5296	4637	3082	2628	2316
Hastings	5438	5668	5165	5008	5219	5539	5726	5604	5287	6466	7227	6437	5704	5274	5169	3057	2278	2589
Havant	6659	7164	7055	6819	6780	7251	6986	6684	6360	8236	9248	9178	8041	7496	7877	5398	4192	4389
Havering	17370	16510	15098	13909	14549	17862	18268	17882	15667	16492	17739	16362	13666	11968	11796	8302	6938	7432
Herefordshire, County of	9337	10757	10251	9407	8913	10804	10921	10886	9905	12682	14507	13945	13167	12979	12463	8573	6430	6180
Hertsmere	6755	7287	6860	5778	5136	5904	6286	7073	6970	7191	7654	6855	5515	4936	4888	3345	2791	2981
High Peak	4541	5073	5110	4876	4719	5356	5082	5222	5063	6857	7696	7226	6109	5721	5454	3497	2428	2191
Hillingdon	22489	21776	18910	17639	20324	22959	23809	24558	21302	19778	19510	17264	13872	11157	10256	7313	6149	5759
Hinckley and Bosworth	5972	6502	6322	5688	5168	6498	6653	6759	6599	8308	8614	7945	6866	7226	6842	4446	3081	2934
Horsham	7338	8315	8587	7734	6013	6955	7189	8297	8610	10233	11486	10615	8864	8481	8467	5915	4537	4581
Hounslow	20363	19871	16234	13927	15349	20509	23996	24457	21140	18339	17155	14644	12192	10234	8198	5884	4422	3868
Huntingdonshire	10141	10775	9910	9110	8170	10558	11435	11308	11134	13159	13600	12512	10331	9975	9912	6470	4604	4248
Hyndburn	5283	5504	5073	4601	4684	5241	5230	5044	4505	5600	5684	5103	4425	4238	4210	2736	1976	1678
Ipswich	9296	9077	8141	7302	8205	10233	10708	9974	8483	9105	9008	8118	7260	6387	5721	3876	3253	3385
Isle of Wight	6462	7031	7183	6989	6640	6679	6774	6762	6924	9199	10728	10568	10305	10514	11112	7309	5068	5291
Islington	13127	12355	10693	11379	26373	32931	29419	20844	15080	13818	13025	10968	8127	6390	5471	3791	2741	2610
Kensington and Chelsea	8223	8749	7736	6705	9373	12137	12798	14032	12323	11226	10977	9679	7758	7136	6571	4563	3112	3099
Kettering	6419	6876	6354	5486	4801	6047	6488	6716	6503	7588	7490	6381	5474	5424	5333	3304	2291	2291
King's Lynn and West Norfolk	8188	8767	8061	7189	7109	7720	8606	8109	7710	9704	10832	10630	10002	10304	10803	7507	5474	5096
Kingston upon Hull, City of	17207	17211	14880	13950	21824	23017	19994	16854	14542	16103	16762	15991	13313	11707	10326	6888	5439	4637
Kingston upon Thames	11291	11896	10478	9047	11942	13087	13632	14705	13486	12742	11376	9778	7825	6931	6193	4261	3141	3659
Kirklees	27446	29366	27771	25952	27315	28206	27925	28663	26371	31095	30557	27576	23636	22262	20957	13977	10408	9244
Knowsley	10076	9630	8784	8344	9182	10587	10046	8846	7598	9596	10721	11096	9552	7710	6270	4481	3792	3260
Lambeth	19213	18405	16332	14087	22802	43622	43945	30924	22286	19961	19832	16109	11479	8381	6403	4861	3641	3634
Lancaster	7402	7994	7427	9887	14457	10438	7393	7548	7139	8799	9667	9327	8062	7858	7693	5362	3978	3815
Leeds	50495	50276	43743	47664	78808	64763	55100	52135	44912	49053	48987	43821	37023	34195	32199	22147	17923	15950
Leicester	25049	24784	22211	24543	40115	32486	26205	23925	20139	20050	19079	18563	15765	13288	10122	7280	5738	5876
Lewes	4868	5898	5865	5541	4458	4744	4941	5675	5632	7108	7903	7312	6558	6731	6858	4813	3644	4195
Lewisham	21814	20375	17386	14710	18647	28039	30756	30017	23774	21507	19666	16446	11918	8494	6887	5181	4061	3858
Lichfield	5004	5779	5757	5472	5329	5462	5506	5719	6164	7505	8051	7167	6400	6310	7253	5034	3207	2846
Lincoln	5698	5367	4594	7788	13152	8091	6817	6021	5005	5439	5832	5651	4535	4336	3893	2621	2004	2195
Liverpool	29676	27557	24011	30674	52181	46930	38290	33404	26356	28740	29747	29474	25166	21589	18384	13042	10425	9168
Luton	17547	17052	14821	12873	12892	16130	18739	17096	13826	13015	12912	11573	9013	7475	6299	4899	4271	3676
Maidstone	10707	10998	10216	9006	8597	10303	11022	11260	10349	12074	12659	10995	9206	8729	9053	5973	4549	4259
Maldon	2996	3445	3454	3370	2924	3041	2866	3180	3527	4697	5422	4872	4566	4524	4719	2900	2048	1874
Malvern Hills	3317	4054	4258	3975	3291	3449	3247	3636	4060	5191	6217	6090	5502	5732	5852	4006	3061	3175
Manchester	37768	36333	31354	34860	67607	65456	50663	41267	30548	29498	28390	23704	19212	15835	12754	9038	6925	6415
Mansfield	6569	6817	5985	5287	5827	7108	7363	7069	6036	7470	8120	7789	6630	6055	5596	3808	2751	2561
Medway	18494	18864	17280	16259	16866	20174	19539	18694	16952	18853	19496	17723	14452	12943	12463	7968	5777	5058
Melton	2562	2981	2949	2631	2281	2583	2514	2684	2852	3778	4469	3913	3377	3384	3232	2060	1448	1402
Mendip	5888	6639	6809	6722	5213	5537	5860	6018	6364	8165	9197	8456	7535	7446	7159	4721	3550	3602
Merton	14994	14324	11905	9427	10526	15206	18417	20163	16280	14608	13771	11456	9106	7748	6331	4737	3550	3637
Mid Devon	4172	4939	4993	4532	3768	3890	4192	4337	4488	5821	6205	5980	5303	5440	5170	3486	2419	2560
Mid Suffolk	4597	5635	5947	5258	4498	5218	5257	5668	5552	7313	8128	7482	7029	6984	6991	4603	3230	3103
Mid Sussex	8584	9790	9256	8061	6187	7200	8384	10095	10196	11417	11418	10088	8544	7977	8297	5398	4195	4629
Middlesbrough	9657	9606	8579	8353	11650	10998	9376	8110	7316	8205	9021	8976	7931	6590	5857	4158	3335	2827
Milton Keynes	19048	21235	18580	14606	12933	16159	20142	22406	20305	18994	17852	15750	13565	12119	9870	6374	4359	4310
Mole Valley	4239	5120	5248	4783	3653	3877	3855	4714	5572	6454	7210	6635	5571	5033	5404	3696	2991	3198
New Forest	7816	9510	9403	8729	7719	8209	8135	8495	9163	11719	13370	13261	12327	12887	13698	9371	7517	8424
Newark and Sherwood	6388	7282	6873	6392	6127	7051	6811	6738	6788	8684	9422	8804	7726	7354	7479	4982	3440	3225
Newcastle upon Tyne	16630	17441	15246	20588	39899	29655	20716	17900	14978	16361	16756	16448	14351	12268	11004	7514	6289	6152
Newcastle-under-Lyme	6169	6812	6853	7540	10371	9490	7563	7359	7275	8549	9032	8612	7503	7230	7160	4830	3750	3392
Newham	28254	24966	21376	20235	27044	38223	41207	33145	23616	21339	18814	15617	11940	8771	6320	4662	3529	2947
North Devon	4801	5547	5352	4734	4280	5017	4886	5076	5047	6487	7228	7052	6478	6291	6724	4523	3256	3331
North East Derbyshire	4846	5306	5315	4881	4898	5513	5351	5302	5433	7255	7986	7393	6943	6683	7096	4800	3290	2834
North East Lincolnshire	9516	10255	9571	8464	8311	10390	10345	9208	8418	10785	11438	11194	9627	8819	8569	5927	4717	4267
North Hertfordshire	8009	8897	7923	6769	5815	7323	8376	9638	9398	9804	10027	8764	7228	6665	6497	4599	3775	3707
North Kesteven	5974	6721	6338	5979	5153	6361	6898	6664	6267	8318	9006	8198	6962	7137	7629	5461	3710	3209
North Lincolnshire	9204	10578	10319	8943	8448	10052	10713	10191	9373	11795	12916	12382	11042	10596	9692	6585	4756	4420
North Norfolk	4132	4734	4760	4447	4308	4388	4611	4527	4601	6190	7418	7964	8159	8864	9389	6179	4918	4963
North Somerset	11491	12940	12146	10992	9382	10360	11458	12771	12953	15128	15940	14422	12989	13282	14069	9374	7070	7152
North Tyneside	11471	11968	11601	10112	9880	11822	13463	14308	12607	14631	15283	14571	13103	11857	11178	7078	5677	5375
North Warwickshire	3354	3711	3465	3358	3197	3789	3795	3516	3689	4768	5111	4851	4167	3948	3970	2611	1848	1702
North West Leicestershire	5552	6011	6047	5326	5298	6071	5901	6260	6132	7940	8058	7114	6049	5988	5991	3622	2458	2308
Northampton	16226	16281	14003	12571	14251	14733	16727	17086	14692	15144	14964	13268	10973	10183	9293	5968	4365	4418
Northumberland	14910	16975	17198	15922	14432	16516	17003	17703	17022	21377	24602	25453	23436	22593	21537	14037	10220	9338
Norwich	7877	8010	6867	8953	17951	13279	11055	9501	7591	8069	7946	7021	6067	5626	5397	3771	2855	3301
Nottingham	20755	20257	17906	26256	49059	32794	22692	20451	17104	18323	17956	16026	13290	11234	9563	6590	5391	5422
Nuneaton and Bedworth	7983	8268	7538	6789	6924	8171	8439	8292	7458	8920	9568	8405	7389	7159	6906	4578	3266	2849
Oadby and Wigston	3049	3422	3271	4177	4118	2290	3233	3347	3174	3659	3970	3907	3175	3097	2956	2218	1964	2029
Oldham	16792	17013	16354	14984	14061	15992	16114	15308	13441	15812	15884	14158	11870	10796	10404	7167	4988	4485
Oxford	8348	9015	8399	11614	25949	15781	9763	9781	8023	7788	8097	7025	5977	5272	4633	3365	2559	2938
Pendle	6224	6394	5697	5010	4550	5821	6235	6136	5380	5956	5943	5801	5253	5132	4704	2969	2135	2065
Peterborough	15931	15702	12825	10684	10497	14116	16168	15307	13088	13339	13021	11296	9557	8574	7681	5118	4053	4084
Plymouth	14969	15831	14052	15651	23841	18861	17192	16311	13993	16520	17447	16291	14140	12990	13030	8895	6671	6415
Portsmouth	12735	13187	11923	13800	24455	19154	15700	13673	11803	13256	13370	12251	9567	8201	8148	5436	4225	4249
Preston	9318	9277	8642	8641	13655	11572	9413	9021	7744	9069	9172	8581	6878	6102	5198	3820	3053	2662
Reading	11632	11198	9411	9647	14484	13985	12984	13157	10953	10543	10046	8376	6767	5523	5093	3615	2873	2916
Redbridge	22744	21677	20207	18198	17854	23142	25448	25384	22379	19914	18668	16429	13792	11174	9287	6786	5263	5512
Redcar and Cleveland	7348	8259	7768	7108	7351	8244	8067	7383	6838	8882	10166	10065	8804	8342	8333	5848	4228	3684
Redditch	5328	5530	5276	4443	4342	5539	5721	6243	5260	5832	5757	5199	5069	5081	4324	2605	1745	1695
Reigate and Banstead	9451	10112	9114	7677	6499	8137	8997	10878	10811	10775	11133	9607	7845	7084	6983	4673	3629	4352
Ribble Valley	2577	3293	3682	3499	2584	2945	2693	2954	3263	4616	4994	4710	4093	3802	3917	2621	1927	1887
Richmond upon Thames	12624	14297	12290	9695	8064	9806	12669	16588	17009	16158	14746	12298	9911	8872	8335	5321	3816	4405
Richmondshire	2727	2991	2750	2873	2504	3981	3721	3032	2716	3622	3790	3878	3425	3240	3116	2038	1556	1284
Rochdale	15123	15466	14315	12727	12991	15104	15074	14561	12937	14868	15120	13784	11988	10791	9637	6543	4608	4364
Rochford	4159	4842	4998	4601	4577	4631	4445	4847	5161	6480	6739	6193	5282	5212	5701	3707	2856	2550
Rossendale	4082	4580	4395	3860	3427	4272	4348	4405	4374	5331	5474	5028	4251	4030	3755	2215	1601	1467
Rother	3806	4801	4799	4417	4061	4087	3868	4044	4219	5902	7011	7171	6970	7589	8397	5592	4286	4636
Rotherham	15832	16730	15762	14624	14322	16733	16717	16020	14437	18663	19347	18041	15750	14345	14335	9793	7074	6146
Rugby	6561	7011	6712	5919	5047	6142	7051	7356	6820	7857	7722	7055	5580	5272	5568	3917	2820	2784
Runnymede	4917	4945	4570	5443	8350	7317	5331	5323	5499	5692	5967	5418	4365	3780	3858	2696	2239	2290
Rushcliffe	6070	7255	7217	5979	6195	6491	6295	7362	7708	8648	8811	8121	6819	6614	6702	4439	3376	3569
Rushmoor	6486	6122	5490	4819	5404	6882	7582	7207	6792	7051	6998	5951	4529	3913	3767	2582	1854	1713
Rutland	1855	1988	2277	2486	1821	2091	1918	2212	2211	2717	2978	2801	2464	2652	2680	1877	1370	1299
Ryedale	2425	2766	2852	2760	2454	2550	2570	2616	2702	3771	4395	4370	4090	4053	4003	2684	1964	1895
Salford	17614	16745	14642	13826	18940	23140	22343	18957	14321	15431	15974	14400	11655	10343	9636	6783	5040	4618
Sandwell	23772	24367	21918	19205	19588	23048	24489	23360	20171	21846	22054	18814	15488	13516	12261	9712	7178	6591
Scarborough	5209	5684	5514	5172	5077	5781	5301	5124	5125	6822	8080	8526	8026	8084	8073	5420	4010	3708
Sedgemoor	6597	7252	6857	6615	5916	6532	6485	6455	6348	8357	9533	8926	8013	8077	7778	5374	3764	3912
Sefton	14441	15647	14942	14181	13546	15868	15265	14800	14387	18250	20466	20868	18703	16653	16211	11999	9860	9309
Selby	5029	5311	5107	4517	4054	5066	5321	5359	5238	6725	7097	6749	5607	5322	5013	3194	2334	2063
Sevenoaks	6913	8127	7777	6384	5112	5817	6155	7455	7880	8609	9268	8146	6866	6904	6979	4614	3561	3726
Sheffield	32700	34436	32664	37056	61283	51614	38717	35329	31864	36689	36432	32761	27330	24660	24714	17633	13821	12803
Shropshire	15034	16797	17492	17045	14923	17076	17159	17132	17215	22308	24854	24064	21387	21250	21289	14622	10540	10087
Slough	12827	13027	11309	8614	7909	9292	12213	14394	12021	10148	8815	7508	6179	4846	3420	2678	1969	1943
Solihull	12393	13695	13419	11932	10903	12405	12039	12685	12410	15323	15813	14778	11888	11665	12054	8340	6429	6738
Somerset West and Taunton	7837	8617	8277	7697	7020	8199	8340	8241	7779	10036	11232	11063	10330	10554	10235	7082	5411	5916
South Bucks	3844	4580	4365	3618	3059	3394	3775	4344	4178	5254	5472	5169	4232	3646	3592	2750	2290	2481
South Cambridgeshire	9249	10451	10155	8625	6289	7424	9140	10869	11322	12039	12085	10457	8831	8331	8380	5529	4109	4234
South Derbyshire	5846	6374	6259	5872	5218	6435	6599	6864	6477	8067	8241	7148	6009	5734	5434	3423	2292	2201
South Gloucestershire	16325	17528	16183	15651	17790	17803	18957	18708	17035	19742	21092	18199	14881	13757	14179	10152	7568	7094
South Hams	3543	4537	4606	4355	3139	3643	3721	4134	4319	5583	6875	7007	6600	6846	6856	4293	3152	3012
South Holland	5183	5379	4892	4566	4460	5055	5501	5336	5201	6245	6941	6593	5925	5974	6174	4272	3224	3059
South Kesteven	7593	8446	8383	7498	5927	7042	7449	8231	8039	10596	10822	10407	9148	8999	9071	5948	4166	4088
South Lakeland	4135	4829	5362	5359	4553	4444	4532	5069	5419	7219	8214	8320	7748	7758	8058	5418	4014	4081
South Norfolk	7178	8264	7982	7166	5814	6674	7338	8166	8182	9819	10159	9534	8636	8636	9279	6111	4612	4467
South Northamptonshire	5003	5771	5790	4977	3792	4633	4714	5427	5926	7417	7638	6842	5639	5422	5652	3342	2337	2193
South Oxfordshire	7938	8835	8611	7532	5942	7124	7828	8903	8925	10621	11065	9752	8106	7475	7940	5618	4242	4047
South Ribble	6006	6674	6405	5707	5380	6444	6619	6513	6557	7997	8481	7719	6667	6581	6490	4392	3104	2791
South Somerset	8682	9674	9370	8529	7592	8911	9027	8604	8821	11079	12134	12116	11042	11655	11463	7882	5556	5724
South Staffordshire	5041	5556	5824	5602	5972	6309	5705	5838	5963	7947	9006	8695	7430	7278	7372	5493	3849	3246
South Tyneside	8359	8703	8272	7654	8388	9578	9752	9055	7957	9926	11365	11302	9919	8734	7823	5357	4260	3861
Southampton	15766	15475	12880	16193	32855	25059	18318	17052	14107	13618	14164	12913	10888	9453	8732	6021	4428	4874
Southend-on-Sea	11304	11716	10716	9371	9481	10344	11683	12762	12013	13311	13178	11852	9635	9281	9451	6232	4820	5313
Southwark	20500	19709	16362	15027	22997	37976	37558	29006	22616	20463	19654	17000	12021	8294	6566	4743	3403	3361
Spelthorne	6374	6339	5753	4920	4758	5484	6227	7373	6831	7307	7303	6855	5351	4747	4715	3500	2813	2684
St Albans	9507	11171	10596	7963	5721	7444	8554	10764	11673	11403	11111	9116	7324	6563	6504	4419	3625	3915
St. Helens	10282	10802	10121	9295	9537	11658	11571	10901	10186	12715	13195	12264	10734	10324	10255	7064	5149	3996
Stafford	6724	7478	7569	6601	6802	8629	7929	8032	7751	9787	10517	9579	8211	8285	8264	5960	4113	3649
Staffordshire Moorlands	4302	5153	5351	5108	4537	4991	4760	4992	5422	7454	7963	7358	6580	6786	6946	4687	3270	2737
Stevenage	5891	6086	5257	4561	4963	6227	6816	6431	5337	5947	6482	5809	4606	3572	3346	2386	2062	1975
Stockport	17631	18484	17562	15037	13534	16992	18295	19360	18134	20618	21375	19776	16913	15535	15142	10843	8387	8157
Stockton-on-Tees	11648	13134	12213	10815	10898	12999	13345	12602	11122	13223	14106	13658	11778	10463	9456	6413	4882	4458
Stoke-on-Trent	17135	17143	15303	14242	17820	18866	18169	16407	14007	16779	16809	15679	14027	12630	11804	8191	5807	5015
Stratford-on-Avon	6165	6728	7011	6376	5634	6229	6219	6699	7119	9168	10017	9559	8290	8261	9042	5944	4631	4488
Stroud	5880	7049	7035	6442	5196	5657	5905	6575	7242	9131	9449	8983	7857	7579	7211	4981	3631	3216
Sunderland	14954	16002	15184	14378	17659	20164	17604	16295	14787	18724	20050	19789	17875	15996	14328	9828	7671	6129
Surrey Heath	4773	5612	5588	4936	4225	4604	4679	5620	5986	7082	7075	6270	5073	4378	4534	3306	2591	2542
Sutton	13754	14506	12783	10715	9653	11672	14636	17278	15689	15286	15049	12449	9906	8461	8186	5554	4457	4491
Swale	9188	9923	9211	8229	8193	9113	9045	9280	8376	10043	11101	9813	8630	8068	8279	5226	3553	3248
Swindon	14479	15097	13373	11929	11286	13531	15749	16146	15094	16805	16458	14901	11974	10174	9364	6330	4661	4645
Tameside	14500	14986	13425	12010	12479	15090	15190	14447	13018	15769	16907	15277	12388	11546	11152	7400	5302	4311
Tamworth	4524	4902	4634	4173	4259	4735	5158	4941	4463	5699	5388	4941	4525	4341	4096	2681	1732	1486
Tandridge	5063	5440	5365	4804	3758	4267	4798	5603	5507	6413	7025	6170	5143	4740	4908	3260	2416	2816
Teignbridge	6249	7085	6928	6399	5404	6439	6741	7007	6900	8833	10385	10168	9385	9484	9682	6268	4497	4990
Telford and Wrekin	11022	12264	11251	10342	11205	11150	11424	11761	10551	12675	12959	11306	9648	9197	8274	5750	3857	3163
Tendring	7294	7853	7536	7026	6795	7158	6391	6463	6733	8794	10213	10398	10080	10943	12245	8124	5978	5779
Test Valley	7106	7841	7249	6474	5382	6601	6906	7552	7702	9236	9689	8940	7499	7187	7493	4914	3770	3628
Tewkesbury	5557	5637	5122	4513	3848	5163	5438	5950	5443	6428	7016	6436	5576	5619	5439	3910	2828	2676
Thanet	8114	8776	8467	7560	7423	7770	7846	7996	7376	9041	9788	9522	8914	9032	9332	6076	4345	4441
Three Rivers	5430	6318	6145	5113	4198	5166	5146	6603	6745	6898	7073	6258	5061	4395	4424	2955	2502	2615
Thurrock	13195	12953	11707	9630	9201	11364	13282	13132	12199	12336	11982	9895	7861	7205	6595	4203	2998	2787
Tonbridge and Malling	7799	8598	8551	7830	6250	7037	7137	8233	8616	9968	10039	8762	7151	6468	6818	4664	3496	3091
Torbay	6918	7450	7083	6629	6223	6920	6957	6703	6802	8884	10020	9937	9347	9468	9840	6606	4939	5054
Torridge	3173	3741	3450	3301	2818	3219	3140	3276	3324	4472	5150	5385	5199	5392	5145	3319	2397	2242
Tower Hamlets	22208	21062	17990	16741	27673	41057	43684	32458	23122	17584	14157	11132	8906	6739	4623	3461	2621	2487
Trafford	14701	16663	16174	13156	10431	12690	15094	17198	16659	17631	17335	15387	12473	10935	10362	7488	5932	6061
Tunbridge Wells	6371	7748	8137	6874	4931	5685	6956	7775	7988	9315	9368	7804	6493	5883	5954	4036	3038	3698
Uttlesford	5221	5691	5709	5000	3942	4332	4687	5523	5743	6923	7163	6561	5302	4781	4776	3072	2344	2409
Vale of White Horse	7937	8274	8031	7338	6213	7360	8590	8775	8605	9426	9752	9132	7535	7134	7125	4871	3811	3823
Wakefield	21149	21454	19644	17319	18180	22681	23626	21793	19520	24725	25781	23672	20286	18718	18059	12042	8668	7721
Walsall	19650	19733	18494	16795	16654	19194	19270	18277	15870	19010	18915	17236	14414	13250	12663	9930	7465	6558
Waltham Forest	21802	19710	16441	14483	15717	22888	27940	25834	20652	19164	17354	14251	11118	8735	7209	5210	4096	4096
Wandsworth	21875	19602	14938	12639	20546	39783	43390	34798	24373	20402	17871	14234	11019	9342	7760	5723	4226	3953
Warrington	11933	13102	12351	11365	10654	12838	13457	13716	12962	15653	16329	14600	11704	10758	10746	7639	5308	4432
Warwick	7521	8024	7609	7916	12208	11693	7799	8863	8718	9621	9768	8727	7337	7075	6982	4923	3719	3981
Watford	7108	7082	6247	5194	4820	6678	8169	8681	7445	6756	6315	5325	4296	3467	3132	2285	1861	1906
Waverley	6907	8212	8340	7935	5645	4885	5646	7381	8499	9575	9505	8471	7095	6751	7096	5085	4054	4528
Wealden	7563	8848	9257	8325	6748	7193	7190	8158	8407	11237	12869	12021	10826	10747	11670	7629	5617	5870
Wellingborough	4993	5543	5049	4339	3842	4195	4930	5081	4913	5731	5814	5202	4600	4438	4365	2768	1857	1818
Welwyn Hatfield	7253	7666	6770	7685	13084	9655	8621	8220	7079	7413	7597	7161	5705	4789	4664	3315	2878	3191
West Berkshire	8980	10315	10230	9478	6978	8178	8878	9669	10558	12273	12438	11252	9381	8562	8336	5440	3872	3709
West Devon	2393	2841	3049	2690	2071	2349	2498	2815	2646	3733	4423	4590	4189	4171	4392	2717	1948	2013
West Lancashire	5548	6421	6473	7312	8637	6790	5431	5386	5693	7835	8381	8043	7033	6744	6827	4825	3541	3029
West Lindsey	4826	5242	5242	4866	4295	4848	4621	4974	4857	6603	7375	7337	6611	6534	6703	4336	2971	2628
West Oxfordshire	5843	6972	6317	5592	4772	6186	6576	6919	6518	7912	8282	7807	6489	6246	6338	4403	3203	3425
West Suffolk	10902	11515	10004	8822	10311	12036	12724	11200	9307	11486	12266	11143	9714	9753	10293	6920	5144	5341
Westminster	13692	14739	12201	12409	17954	23884	26896	24950	19786	17266	16112	13184	10898	9437	7861	5492	4283	4280
Wigan	18450	19991	19246	17431	17161	20687	21341	20632	19186	24553	25245	22019	18309	18001	17962	12123	7601	6150
Wiltshire	27307	31219	30205	27002	22397	26759	28648	29143	29156	36556	38276	35425	30134	28858	28766	19461	14298	14454
Winchester	6307	7561	7711	8359	8037	6130	5932	6943	7700	8566	9152	8372	7237	6826	6965	4787	3618	4092
Windsor and Maidenhead	8678	9852	10048	8966	6238	7734	9042	10494	10827	11685	11466	9994	7850	7241	7331	5077	4020	4363
Wirral	18051	19722	19051	17318	15806	18533	18957	18628	17932	22057	23801	23287	20281	19481	18319	12955	9529	9527
Woking	6692	7253	6578	5159	4155	5330	6348	7851	8126	7437	7313	6362	5325	4743	4306	3007	2449	2733
Wokingham	9822	12239	11347	9847	7522	7873	9669	11731	12560	13060	12544	11130	9114	7852	8001	5418	4199	4051
Wolverhampton	18026	18259	16313	14405	16431	19152	18949	17451	15574	17956	17340	15627	13079	11750	10476	8352	6451	6417
Worcester	5771	6126	5725	6025	8369	7900	6531	6623	6127	6981	6994	6251	5170	4881	4503	3167	2390	2357
Worthing	5855	6494	6133	5337	4851	5922	6441	7149	7088	8052	8329	7468	6276	6074	6491	4419	3561	4085
Wychavon	6307	7144	7023	6270	5457	6211	6454	6714	6893	9092	10030	9499	8702	8722	8735	5800	4054	4233
Wycombe	10947	11924	11477	10219	8762	9422	10073	11680	11858	12877	12789	10950	9307	8575	8534	6086	4611	4550
Wyre	4943	5556	5991	5540	5068	5717	5432	5559	5290	7253	8334	8352	7635	7865	8165	6029	4398	4096
Wyre Forest	5462	5711	5326	4908	4820	5622	5641	5385	5677	7102	7684	6738	6172	6778	7120	4689	3278	2949
York	9822	10798	10260	14301	23198	16584	13466	12248	11402	13045	13440	12334	10705	10038	10156	6946	5692	5458

## Sheet: Sheet1
Area name			All Ages	Age 0 - 4	Aged 5-9	Aged 10-14	Aged 15-19	Aged 20-24	Aged 25-29	Aged 30-34	Aged 35-39	Aged 40-44	Aged 45-49	Aged 50-54	Aged 55-59	Aged 60-64	Aged 65-69	Aged 70-74	Aged 75-79	Aged 80-84	Aged 85+
Adur		Adur	63869	3601	3956	3494	3143	2807	2989	3458	3952	4114	4676	4743	4199	3767	3841	3969	2843	2185	2132
Allerdale		Allerdale	97527	4654	5323	5151	4985	4662	5173	4964	5212	4975	6951	7823	7322	6641	6716	6321	4424	3194	3036
Amber Valley		Amber Valley	126678	6277	6988	6731	6446	6218	7247	7051	7361	7260	9635	10136	9189	8162	8054	7986	5140	3422	3375
Arun	1	Arun	159827	7732	8696	7821	7213	7165	7930	7915	8299	8101	10358	11428	10957	10346	11319	12376	8668	6647	6856
Ashfield	1	Ashfield	127151	7438	7989	7252	6738	6935	8295	8231	7848	7252	9221	9564	8876	7137	6995	6688	4838	3180	2674
Ashford	1	Ashford	129281	8077	8782	8342	7336	6238	7537	7685	7744	7875	9426	9886	8459	6923	6850	7119	4606	3174	3222
Aylesbury Vale	1	Aylesbury Vale	199448	12520	13796	12714	11171	9826	11949	13072	13911	13474	14535	15130	13113	10832	9667	9007	6066	4413	4252
Babergh	1	Babergh	91401	4217	4898	5386	4878	3976	4133	4209	4616	4928	6618	7151	6587	6048	6307	6679	4372	3163	3235
Barking and Dagenham	1	Barking and Dagenham	211998	19519	19188	16383	13115	13279	16243	18100	16829	15248	14025	12394	10288	7632	5828	4699	3405	2760	3063
Barnet	1	Barnet	392140	26512	27839	25061	21030	21648	28724	31978	32116	28407	27485	25599	21577	17943	15721	14261	9720	7771	8748
Barnsley	1	Barnsley	245199	14227	14911	14032	12351	13589	15877	16052	15201	13385	17562	18616	17125	14984	13614	13088	8694	6237	5654
Barrow-in-Furness	1	Barrow-in-Furness	67137	3710	3670	3735	3531	3743	4085	3987	3637	3547	4722	5335	4849	4132	4010	4020	2897	1912	1615
Basildon	1	Basildon	185862	12642	12597	11426	10202	10077	12147	12918	12640	11717	12874	13114	11771	9815	8676	8659	5734	4610	4243
Basingstoke and Deane	1	Basingstoke and Deane	175729	10860	11958	10631	9301	8502	10031	11661	12494	11887	13253	13522	11933	9455	8591	8500	5539	3949	3662
Bassetlaw	1	Bassetlaw	116839	6361	6813	6436	5955	6121	6538	6225	6473	6578	8307	9325	8678	7517	7211	7139	4763	3351	3048
Bath and North East Somerset	1	Bath and North East Somerset	192106	9426	10502	10146	13605	21211	14707	10061	10127	9890	12031	12660	11527	9953	9499	9605	6569	5222	5365
Bedford	1	Bedford	171623	11509	11706	10747	9792	8916	9634	10974	12003	11239	12019	12500	11036	9319	8369	7945	5290	4258	4367
Bexley	1	Bexley	247258	15989	16465	15668	13989	14034	17353	16713	17742	15743	16961	17752	15804	12281	10525	10179	7543	6179	6338
Birmingham	1	Birmingham	1141374	83536	83354	78407	79682	104627	96630	83027	77134	66599	68260	65745	58417	48012	41140	36104	27271	21729	21700
Blaby	1	Blaby	100421	5655	6206	6120	5132	4869	5822	6472	6445	6045	7120	7492	6875	5778	5590	5575	3758	2880	2587
Blackburn with Darwen	1	Blackburn with Darwen	148942	10576	11152	10687	9833	9249	9720	10312	10457	9173	10089	9798	8939	7414	6649	5800	3892	2830	2372
Blackpool	1	Blackpool	139305	8365	8378	7763	7354	7948	8903	8334	7632	7263	9783	10809	9928	8443	7689	7680	5438	3942	3653
Blaenau Gwent	0
Bolsover	1	Bolsover	79530	4272	4556	4420	4130	4391	4981	4856	4694	4458	6135	6326	5540	4893	4560	4515	2972	2051	1780
Bolton	1	Bolton	285372	19294	19976	18349	16614	16401	18634	19452	17905	17007	19887	19986	17776	14971	14082	13638	9369	6325	5706
Boston	1	Boston	69366	4341	4517	3683	3460	3474	4526	4793	4451	3925	4440	4687	4403	4233	4041	3926	2688	1920	1858
Bournemouth, Christchurch and Poole	1	Bournemouth, Christchurch and Poole	395784	20863	22544	20577	21302	27154	23131	24731	26523	23511	26117	27414	24908	21764	21548	22284	15114	12424	13875
Bracknell Forest	1	Bracknell Forest	121676	7417	8472	7842	7304	6185	7400	8571	9394	8625	9194	9238	8061	6381	5230	4792	2958	2423	2189
Bradford	1	Bradford	537173	39705	41189	39277	35518	32418	34222	37010	37559	33267	35367	33604	31238	27336	23672	20169	13812	11393	10417
Braintree	1	Braintree	151561	8564	9614	9229	8056	7038	8420	9202	9267	9391	11217	11724	10291	9073	8553	8629	5424	3872	3997
Breckland	1	Breckland	139329	7491	8006	7359	6664	7000	7699	7996	7743	7213	9149	10034	9656	8835	9076	9598	6279	4859	4672
Brent	1	Brent	330795	24582	22447	19682	18634	22193	26365	29779	27537	22801	21403	20662	19103	15615	12235	9559	7228	5694	5276
Brentwood	1	Brentwood	76550	4402	4460	4560	4135	3750	4350	4527	4751	4997	5455	6003	5365	4234	3804	4094	2687	2386	2590
Bridgend	0
Brighton and Hove	1	Brighton and Hove	290395	13768	14713	14208	17765	33513	28361	21239	20463	18679	20549	20331	15976	12326	10548	9963	6660	5263	6070
Bristol, City of	1	Bristol, City of	463405	28994	28151	24284	26219	51020	50912	41042	33699	26963	25604	25233	22355	18979	16734	15083	10849	8227	9057
Broadland	1	Broadland	129464	5943	7002	6936	6507	5660	6042	6588	7229	7370	9381	9935	9275	8392	8547	9136	6124	4777	4620
Bromley	1	Bromley	331096	21559	22263	20268	16905	14676	19200	22007	25475	24193	24488	24647	20969	16660	15076	15031	10432	8364	8883
Bromsgrove	1	Bromsgrove	98662	5163	5803	5831	4961	4441	5306	5328	5745	5991	7252	7803	6840	6030	5822	5811	4085	3145	3305
Broxbourne	1	Broxbourne	96876	6309	6389	5830	5374	5241	6045	6344	6732	6023	6737	7306	6196	5045	4368	4615	3280	2675	2367
Broxtowe	1	Broxtowe	113272	5839	6505	6027	5638	6700	7387	7341	6977	6737	7845	8221	7709	6539	6501	6639	4374	3216	3077
Burnley	1	Burnley	88527	5953	6028	5573	4738	4831	5700	6087	5413	5142	5759	5989	5749	5143	4802	4623	2913	2065	2019
Bury	1	Bury	190108	11819	12794	12001	10465	9981	12153	12612	12391	11331	13318	13856	12594	10135	9815	9645	6398	4699	4101
Caerphilly	0	Calderdale	210082	12448	13576	12900	11536	10610	12351	12817	13485	12564	15644	16086	14590	12583	11460	10782	6952	4953	4745
Calderdale		Cambridge	125758	6865	7157	6256	9412	20076	12077	8068	7780	6913	7020	7005	5872	5135	4445	3841	2762	2311	2763
Cambridge		Camden	262226	14039	15567	13704	14310	22483	29401	26716	22424	17888	16798	15027	12380	10321	9041	8202	5597	3964	4364
Camden		Cannock Chase	100109	5378	5832	5673	5240	5513	6536	6723	6335	5713	7692	7901	6830	5799	5363	5264	3599	2439	2279
Cannock Chase		Canterbury	164553	7428	8470	8503	12227	19767	12843	8359	7922	7556	9356	10193	9519	8836	8884	9091	6157	4451	4991
Canterbury		Carlisle	108387	5909	6280	5935	5394	5914	6452	6094	6471	6034	7584	7928	8128	6901	6630	6043	4337	3234	3119
Cardiff		Castle Point	90070	4471	4947	4850	4737	4686	4999	4663	4701	4857	6020	6546	6204	5655	5903	6560	4450	3135	2686
Carlisle		Central Bedfordshire	283606	17751	18569	16880	14451	13088	17054	19559	19916	18492	20480	21287	19455	16022	14503	14163	9053	6865	6018
Carmarthenshire		Charnwood	182643	9501	10222	9522	12346	18322	12830	10845	10998	9875	12050	12130	11268	9693	9485	8895	5933	4373	4355
Castle Point		Chelmsford	177079	10252	10938	10637	9329	9246	10853	11690	11820	11676	12826	12875	11295	9763	8963	9460	5953	4830	4673
Central Bedfordshire		Cheltenham	117090	6369	6544	6401	7061	8130	7808	8007	7985	6910	7666	8123	7370	6197	5944	5686	4109	3187	3593
Ceredigion		Cherwell	149161	9332	9687	9095	7945	6802	8321	10374	10932	9695	10685	11215	9956	8163	7565	7034	4964	3782	3614
Charnwood		Cheshire East	380790	20262	22034	22020	19413	16905	19343	19748	21711	22482	28294	30173	28094	23623	23317	23639	15995	11968	11769
Chelmsford		Cheshire West and Chester	340502	18571	19752	19177	18014	19473	19334	19094	19955	19432	24115	25587	24201	20852	20144	19822	13571	9980	9428
Cheltenham		Chesterfield	104628	5360	5906	5503	5222	5827	6596	6367	6309	5912	7633	8150	7409	6513	6163	5964	4037	2915	2842
Cherwell		Chichester	120750	5705	6627	6395	6042	6551	5757	5376	5850	6221	7733	8894	8805	8262	8046	8598	6133	4710	5045
Cheshire East		Chiltern	95927	5093	6651	6906	5419	3763	4144	3791	5428	6643	7294	7577	7054	5647	5000	5293	3751	3267	3206
Cheshire West and Chester		Chorley	116821	6439	7117	6803	5714	5575	6824	7606	7410	7433	8938	8980	8033	6934	6666	6752	4349	2828	2420
Chesterfield		City of London	8706	435	474	367	304	704	831	562	599	487	610	685	584	500	488	390	288	177	221
Chichester		Colchester	192523	11435	12074	10738	11303	15118	15310	12966	12562	11812	12822	12841	11112	9261	9238	9301	5972	4387	4271
Chiltern		Copeland	68424	3474	3736	3661	3288	3395	4004	3771	3770	3588	4741	5463	5413	4831	4417	4127	2851	2104	1790
Chorley		Corby	70827	5124	5400	4541	3753	3468	4760	5549	5581	4527	4679	5073	4629	3723	3112	2708	1835	1307	1058
Colchester		Cornwall and Isles of Scilly	568210	28371	31976	30407	29940	30464	28139	28297	30050	30370	38067	41923	41160	38838	39225	39908	25351	18086	17638
Conwy		Cotswold	89022	4175	4691	4807	4473	4178	3803	4019	4560	4896	6490	7271	6747	6152	6123	6131	4270	3082	3154
Copeland		County Durham	526980	27021	29989	28558	29134	35874	33461	30124	30570	27667	35419	39721	37361	33491	31637	30125	19870	14647	12311
Corby		Coventry	366785	23068	24171	20649	23635	41100	37377	29278	23604	20051	20514	20074	18216	15080	13469	12859	9554	7166	6920
Cornwall and Isles of Scilly		Craven	56832	2460	2886	3006	2956	2219	2628	2481	2792	2835	4054	4508	4457	4351	4106	4100	2825	2021	2147
Cotswold		Crawley	112448	8006	8294	7118	5989	5816	7763	9054	9751	7979	7875	7536	6666	5553	4426	3786	2460	1997	2379
County Durham		Croydon	385346	27974	27394	25426	22081	19551	26071	29607	30018	26983	26361	27842	24745	19139	15151	13131	9267	7520	7085
Coventry		Dacorum	154280	10044	10411	9291	8078	7211	9082	10577	11218	10535	11196	10996	10448	8714	7376	6815	4591	3630	4067
Craven		Darlington	106566	5917	6650	6410	5656	5429	6267	6605	6637	6302	7395	7854	7485	6371	5960	5740	3937	3095	2856
Crawley		Dartford	109709	8079	7878	7054	5713	5555	7353	9025	8893	7523	7830	7596	6444	5115	4273	4060	2815	2240	2263
Croydon		Daventry	84484	4464	5083	5059	4533	4043	4628	4481	4824	4999	6372	7096	6248	5384	5164	5040	3011	2136	1919
Dacorum		Derby	257174	16674	17889	16478	15661	18493	19191	17867	16686	15048	16782	17231	14989	12309	11082	10791	7532	6270	6201
Darlington		Derbyshire Dales	71977	2788	3432	3892	3617	3086	3188	2920	3181	3760	5190	6290	5890	5301	5450	5434	3505	2615	2438
Dartford		Doncaster	310542	18267	19734	18502	16076	16684	20738	21274	19764	17421	20881	22276	21351	18764	16963	15811	10679	8119	7238
Daventry		Dorset	376484	16279	19433	20059	19286	14971	17084	16973	18010	18871	24388	27929	28360	27025	28010	29538	19933	14894	15441
Denbighshire		Dover	116969	6015	6625	6593	6017	5941	6325	6422	6310	6168	7851	8886	8603	7991	7574	7744	4848	3552	3504
Derby		Dudley	320626	19102	20084	19275	17575	17474	19851	20115	19710	17891	22796	23415	20467	17696	17310	17177	12819	9597	8272
Derbyshire Dales		Ealing	341982	24600	24470	21248	18604	18965	25140	28250	28864	25744	24456	22596	19199	16105	13434	10401	7846	6248	5812
Doncaster		East Cambridgeshire	89362	5104	6145	5493	4714	3777	4418	5265	6213	6010	6687	6655	5891	5148	4935	4946	3184	2399	2378
Dorset		East Devon	144317	6492	7621	7516	6735	5411	6409	6715	6958	7135	9299	10306	10088	10143	10821	11563	8117	6210	6778
Dover		East Hampshire	120681	5964	7153	7334	6734	5501	5469	5414	6398	7109	8976	9593	9207	7830	7310	7630	5171	3886	4002
Dudley		East Hertfordshire	148105	8458	9560	9467	8428	6434	7939	8647	9922	10470	11594	12038	10400	8220	7225	7087	4793	3725	3698
Ealing		East Lindsey	140741	6258	7092	6889	6347	5843	6502	6260	6197	6247	8929	10323	10997	10968	11715	12212	7871	5259	4832
East Cambridgeshire		East Northamptonshire	93906	5108	5600	5999	5411	4317	4781	5072	5489	5674	7173	7515	6617	5596	5796	5541	3371	2437	2409
East Devon		East Riding of Yorkshire	339614	15572	18169	18460	17585	14249	15428	16058	17327	18670	24253	26450	25997	23911	24234	24403	16123	12126	10599
East Hampshire		East Staffordshire	118574	7247	7529	6948	6364	6223	7333	7294	7656	6801	8452	9010	8198	6838	6271	6143	4317	3077	2873
East Hertfordshire		East Suffolk	248249	11612	13747	14003	12713	10905	11848	11678	12214	12719	16479	18342	17774	16892	17579	18488	12246	9397	9613
East Lindsey		Eastbourne	103160	5431	5952	5395	5514	5639	5298	5574	6191	5728	6645	7141	6871	6061	6225	6690	4433	3833	4539
East Northamptonshire		Eastleigh	131819	7502	8444	7947	6852	6308	8062	8409	8736	8464	9346	9544	8900	7628	7079	6820	4643	3554	3581
East Riding of Yorkshire		Eden	52881	2184	2608	2762	2515	2151	2550	2389	2609	2629	3734	4384	4337	3981	3986	3805	2570	1789	1898
East Staffordshire		Elmbridge	136626	9118	10473	9285	7471	5099	5285	6270	9457	10905	11092	10725	9420	7041	6483	6342	4364	3597	4199
East Suffolk		Enfield	333869	24321	24947	22955	19611	18837	24898	25713	25375	22598	22828	23212	19675	14996	12214	10864	8313	6403	6109
Eastbourne		Epping Forest	131137	7957	8083	7453	6664	6641	7984	7855	8473	8268	9518	10028	9064	7416	6673	6874	4651	3569	3966
Eastleigh		Epsom and Ewell	79928	5102	5464	4981	4791	3905	4075	4398	5541	5829	5969	5921	5247	4053	3968	3786	2717	2063	2118
Eden		Erewash	115490	6278	6895	6464	5763	6068	7394	7182	6936	6731	8449	9209	8091	6643	6192	6389	4299	3275	3232
Elmbridge		Exeter	130428	6491	6716	5924	8922	17187	13211	9054	8052	6871	7223	7449	6720	5842	5488	5258	3776	2856	3388
Enfield		Fareham	116339	5564	6463	6399	6174	5626	6066	6423	6632	6651	8439	8945	8598	7145	6923	7410	5071	3946	3864
Epping Forest		Fenland	101491	5936	5833	5336	5101	5412	6068	6121	5820	5396	6843	7322	6919	6376	6271	6244	4169	3122	3202
Epsom and Ewell		Folkestone and Hythe	112578	5575	6425	5981	5541	5432	6174	6018	6259	6130	7784	8488	8077	7164	7548	7795	4923	3493	3771
Erewash		Forest of Dean	86543	4209	4707	4551	4987	4506	4309	4001	4216	4374	6059	6897	6698	5995	6140	5829	3943	2713	2409
Exeter		Fylde	79770	3329	4137	4222	3777	3119	3611	3922	4156	4067	5367	6276	6421	5642	5490	5927	4100	3128	3079
Fareham		Gateshead	202508	10857	11626	10734	11205	12525	13301	14373	13463	11590	13431	14308	13940	11898	10634	10343	7331	5864	5085
Fenland		Gedling	117786	6223	6956	6704	6045	5752	7157	7045	7423	7200	8477	8919	8343	6957	6969	6571	4469	3583	2993
Flintshire		Gloucester	129285	8427	8579	7655	7373	7917	8624	8976	8949	7675	8948	9329	8453	6810	6009	5666	4036	2886	2973
Folkestone and Hythe		Gosport	85283	4682	5190	5072	4903	4793	5470	5300	5179	4854	5735	6150	5886	5005	4747	4730	2961	2319	2307
Forest of Dean		Gravesham	106385	7159	7230	6906	6134	5502	6641	7227	7010	6530	7635	7474	6943	5544	4943	4815	3455	2754	2483
Fylde		Great Yarmouth	99370	5447	5750	5493	5284	5381	5512	5823	5288	4924	6243	7086	6713	6406	6462	6755	4503	3099	3201
Gateshead		Greenwich	286186	21953	20584	17464	15038	18022	24724	26840	26274	22191	19423	17738	14881	11274	8843	7885	5267	3968	3817
Gedling		Guildford	147889	7438	8757	8530	9606	14373	11915	8910	8857	9135	9746	9894	8790	7456	6574	6485	4337	3413	3673
Gloucester		Hackney	279665	20326	18511	16219	13874	16576	30431	38848	30851	20265	16510	15035	12068	9046	6891	5271	3598	2805	2540
Gosport		Halton	128432	7676	8488	8148	7075	7016	7934	8387	8102	7469	9046	8933	8922	7980	7538	6411	4025	2918	2364
Gravesham		Hambleton	91134	4101	4799	4833	4443	3790	4459	4498	4585	4641	6275	7527	7272	6314	6393	6530	4396	3336	2942
Great Yarmouth		Hammersmith and Fulham	185426	11404	11408	9335	7877	14481	19161	19686	16523	14332	12965	11821	9342	7238	5932	5245	3639	2526	2511
Greenwich		Harborough	92499	4625	5435	5816	5056	3968	4463	4592	5093	5674	7344	7746	6781	5733	5584	5692	3589	2728	2580
Guildford		Haringey	270624	18586	16986	15906	14657	16877	23579	26688	26214	21677	19349	17793	14277	10709	8753	6878	4769	3735	3191
Gwynedd		Harlow	86594	6588	6475	5448	4537	4738	5616	6629	6509	5438	5559	5796	5420	4556	3631	3283	2381	1969	2021
Hackney and City of London		Harrogate	160533	7755	9229	9715	9105	5522	7699	8102	9086	9543	11966	13126	12206	10359	9570	9859	6772	5372	5547
Halton		Harrow	250149	17745	16783	15080	13767	13528	17457	19119	19467	17210	16432	15926	15278	13155	11190	9598	6996	5740	5678
Hambleton		Hart	96293	5442	6448	6276	5254	3894	4681	5252	6253	6996	7553	7618	6533	5193	4828	5251	3702	2624	2495
Hammersmith and Fulham		Hartlepool	93242	5297	5957	5600	5192	5422	5990	6033	5423	4888	6172	6900	6775	5634	5296	4637	3082	2628	2316
Harborough		Hastings	92855	5438	5668	5165	5008	5219	5539	5726	5604	5287	6466	7227	6437	5704	5274	5169	3057	2278	2589
Haringey		Havant	125813	6659	7164	7055	6819	6780	7251	6986	6684	6360	8236	9248	9178	8041	7496	7877	5398	4192	4389
Harlow		Havering	257810	17370	16510	15098	13909	14549	17862	18268	17882	15667	16492	17739	16362	13666	11968	11796	8302	6938	7432
Harrogate		Herefordshire, County of	192107	9337	10757	10251	9407	8913	10804	10921	10886	9905	12682	14507	13945	13167	12979	12463	8573	6430	6180
Harrow		Hertsmere	104205	6755	7287	6860	5778	5136	5904	6286	7073	6970	7191	7654	6855	5515	4936	4888	3345	2791	2981
Hart		High Peak	92221	4541	5073	5110	4876	4719	5356	5082	5222	5063	6857	7696	7226	6109	5721	5454	3497	2428	2191
Hartlepool		Hillingdon	304824	22489	21776	18910	17639	20324	22959	23809	24558	21302	19778	19510	17264	13872	11157	10256	7313	6149	5759
Hastings		Hinckley and Bosworth	112423	5972	6502	6322	5688	5168	6498	6653	6759	6599	8308	8614	7945	6866	7226	6842	4446	3081	2934
Havant		Horsham	142217	7338	8315	8587	7734	6013	6955	7189	8297	8610	10233	11486	10615	8864	8481	8467	5915	4537	4581
Havering		Hounslow	270782	20363	19871	16234	13927	15349	20509	23996	24457	21140	18339	17155	14644	12192	10234	8198	5884	4422	3868
Herefordshire, County of		Huntingdonshire	177352	10141	10775	9910	9110	8170	10558	11435	11308	11134	13159	13600	12512	10331	9975	9912	6470	4604	4248
Hertsmere		Hyndburn	80815	5283	5504	5073	4601	4684	5241	5230	5044	4505	5600	5684	5103	4425	4238	4210	2736	1976	1678
High Peak		Ipswich	137532	9296	9077	8141	7302	8205	10233	10708	9974	8483	9105	9008	8118	7260	6387	5721	3876	3253	3385
Hillingdon		Isle of Wight	141538	6462	7031	7183	6989	6640	6679	6774	6762	6924	9199	10728	10568	10305	10514	11112	7309	5068	5291
Hinckley and Bosworth		Islington	239142	13127	12355	10693	11379	26373	32931	29419	20844	15080	13818	13025	10968	8127	6390	5471	3791	2741	2610
Horsham		Kensington and Chelsea	156197	8223	8749	7736	6705	9373	12137	12798	14032	12323	11226	10977	9679	7758	7136	6571	4563	3112	3099
Hounslow		Kettering	101266	6419	6876	6354	5486	4801	6047	6488	6716	6503	7588	7490	6381	5474	5424	5333	3304	2291	2291
Huntingdonshire		King's Lynn and West Norfolk	151811	8188	8767	8061	7189	7109	7720	8606	8109	7710	9704	10832	10630	10002	10304	10803	7507	5474	5096
Hyndburn		Kingston upon Hull, City of	260645	17207	17211	14880	13950	21824	23017	19994	16854	14542	16103	16762	15991	13313	11707	10326	6888	5439	4637
Ipswich		Kingston upon Thames	175470	11291	11896	10478	9047	11942	13087	13632	14705	13486	12742	11376	9778	7825	6931	6193	4261	3141	3659
Isle of Anglesey		Kirklees	438727	27446	29366	27771	25952	27315	28206	27925	28663	26371	31095	30557	27576	23636	22262	20957	13977	10408	9244
Isle of Wight		Knowsley	149571	10076	9630	8784	8344	9182	10587	10046	8846	7598	9596	10721	11096	9552	7710	6270	4481	3792	3260
Islington		Lambeth	325917	19213	18405	16332	14087	22802	43622	43945	30924	22286	19961	19832	16109	11479	8381	6403	4861	3641	3634
Kensington and Chelsea		Lancaster	144246	7402	7994	7427	9887	14457	10438	7393	7548	7139	8799	9667	9327	8062	7858	7693	5362	3978	3815
Kettering		Leeds	789194	50495	50276	43743	47664	78808	64763	55100	52135	44912	49053	48987	43821	37023	34195	32199	22147	17923	15950
King's Lynn and West Norfolk		Leicester	355218	25049	24784	22211	24543	40115	32486	26205	23925	20139	20050	19079	18563	15765	13288	10122	7280	5738	5876
Kingston upon Hull, City of		Lewes	102744	4868	5898	5865	5541	4458	4744	4941	5675	5632	7108	7903	7312	6558	6731	6858	4813	3644	4195
Kingston upon Thames		Lewisham	303536	21814	20375	17386	14710	18647	28039	30756	30017	23774	21507	19666	16446	11918	8494	6887	5181	4061	3858
Kirklees		Lichfield	103965	5004	5779	5757	5472	5329	5462	5506	5719	6164	7505	8051	7167	6400	6310	7253	5034	3207	2846
Knowsley		Lincoln	99039	5698	5367	4594	7788	13152	8091	6817	6021	5005	5439	5832	5651	4535	4336	3893	2621	2004	2195
Lambeth		Liverpool	494814	29676	27557	24011	30674	52181	46930	38290	33404	26356	28740	29747	29474	25166	21589	18384	13042	10425	9168
Lancaster		Luton	214109	17547	17052	14821	12873	12892	16130	18739	17096	13826	13015	12912	11573	9013	7475	6299	4899	4271	3676
Leeds		Maidstone	169955	10707	10998	10216	9006	8597	10303	11022	11260	10349	12074	12659	10995	9206	8729	9053	5973	4549	4259
Leicester		Maldon	64425	2996	3445	3454	3370	2924	3041	2866	3180	3527	4697	5422	4872	4566	4524	4719	2900	2048	1874
Lewes		Malvern Hills	78113	3317	4054	4258	3975	3291	3449	3247	3636	4060	5191	6217	6090	5502	5732	5852	4006	3061	3175
Lewisham		Manchester	547627	37768	36333	31354	34860	67607	65456	50663	41267	30548	29498	28390	23704	19212	15835	12754	9038	6925	6415
Lichfield		Mansfield	108841	6569	6817	5985	5287	5827	7108	7363	7069	6036	7470	8120	7789	6630	6055	5596	3808	2751	2561
Lincoln		Medway	277855	18494	18864	17280	16259	16866	20174	19539	18694	16952	18853	19496	17723	14452	12943	12463	7968	5777	5058
Liverpool		Melton	51100	2562	2981	2949	2631	2281	2583	2514	2684	2852	3778	4469	3913	3377	3384	3232	2060	1448	1402
Luton		Mendip	114881	5888	6639	6809	6722	5213	5537	5860	6018	6364	8165	9197	8456	7535	7446	7159	4721	3550	3602
Maidstone		Merton	206186	14994	14324	11905	9427	10526	15206	18417	20163	16280	14608	13771	11456	9106	7748	6331	4737	3550	3637
Maldon		Mid Devon	81695	4172	4939	4993	4532	3768	3890	4192	4337	4488	5821	6205	5980	5303	5440	5170	3486	2419	2560
Malvern Hills		Mid Suffolk	102493	4597	5635	5947	5258	4498	5218	5257	5668	5552	7313	8128	7482	7029	6984	6991	4603	3230	3103
Manchester		Mid Sussex	149716	8584	9790	9256	8061	6187	7200	8384	10095	10196	11417	11418	10088	8544	7977	8297	5398	4195	4629
Mansfield		Middlesbrough	140545	9657	9606	8579	8353	11650	10998	9376	8110	7316	8205	9021	8976	7931	6590	5857	4158	3335	2827
Medway		Milton Keynes	268607	19048	21235	18580	14606	12933	16159	20142	22406	20305	18994	17852	15750	13565	12119	9870	6374	4359	4310
Melton		Mole Valley	87253	4239	5120	5248	4783	3653	3877	3855	4714	5572	6454	7210	6635	5571	5033	5404	3696	2991	3198
Mendip		New Forest	179753	7816	9510	9403	8729	7719	8209	8135	8495	9163	11719	13370	13261	12327	12887	13698	9371	7517	8424
Merthyr Tydfil		Newark and Sherwood	121566	6388	7282	6873	6392	6127	7051	6811	6738	6788	8684	9422	8804	7726	7354	7479	4982	3440	3225
Merton		Newcastle upon Tyne	300196	16630	17441	15246	20588	39899	29655	20716	17900	14978	16361	16756	16448	14351	12268	11004	7514	6289	6152
Mid Devon		Newcastle-under-Lyme	129490	6169	6812	6853	7540	10371	9490	7563	7359	7275	8549	9032	8612	7503	7230	7160	4830	3750	3392
Mid Suffolk		Newham	352005	28254	24966	21376	20235	27044	38223	41207	33145	23616	21339	18814	15617	11940	8771	6320	4662	3529	2947
Mid Sussex		North Devon	96110	4801	5547	5352	4734	4280	5017	4886	5076	5047	6487	7228	7052	6478	6291	6724	4523	3256	3331
Middlesbrough		North East Derbyshire	101125	4846	5306	5315	4881	4898	5513	5351	5302	5433	7255	7986	7393	6943	6683	7096	4800	3290	2834
Milton Keynes		North East Lincolnshire	159821	9516	10255	9571	8464	8311	10390	10345	9208	8418	10785	11438	11194	9627	8819	8569	5927	4717	4267
Mole Valley		North Hertfordshire	133214	8009	8897	7923	6769	5815	7323	8376	9638	9398	9804	10027	8764	7228	6665	6497	4599	3775	3707
Monmouthshire		North Kesteven	115985	5974	6721	6338	5979	5153	6361	6898	6664	6267	8318	9006	8198	6962	7137	7629	5461	3710	3209
Neath Port Talbot		North Lincolnshire	172005	9204	10578	10319	8943	8448	10052	10713	10191	9373	11795	12916	12382	11042	10596	9692	6585	4756	4420
New Forest		North Norfolk	104552	4132	4734	4760	4447	4308	4388	4611	4527	4601	6190	7418	7964	8159	8864	9389	6179	4918	4963
Newark and Sherwood		North Somerset	213919	11491	12940	12146	10992	9382	10360	11458	12771	12953	15128	15940	14422	12989	13282	14069	9374	7070	7152
Newcastle upon Tyne		North Tyneside	205985	11471	11968	11601	10112	9880	11822	13463	14308	12607	14631	15283	14571	13103	11857	11178	7078	5677	5375
Newcastle-under-Lyme		North Warwickshire	64850	3354	3711	3465	3358	3197	3789	3795	3516	3689	4768	5111	4851	4167	3948	3970	2611	1848	1702
Newham		North West Leicestershire	102126	5552	6011	6047	5326	5298	6071	5901	6260	6132	7940	8058	7114	6049	5988	5991	3622	2458	2308
Newport		Northampton	225146	16226	16281	14003	12571	14251	14733	16727	17086	14692	15144	14964	13268	10973	10183	9293	5968	4365	4418
North Devon		Northumberland	320274	14910	16975	17198	15922	14432	16516	17003	17703	17022	21377	24602	25453	23436	22593	21537	14037	10220	9338
North East Derbyshire		Norwich	141137	7877	8010	6867	8953	17951	13279	11055	9501	7591	8069	7946	7021	6067	5626	5397	3771	2855	3301
North East Lincolnshire		Nottingham	331069	20755	20257	17906	26256	49059	32794	22692	20451	17104	18323	17956	16026	13290	11234	9563	6590	5391	5422
North Hertfordshire		Nuneaton and Bedworth	128902	7983	8268	7538	6789	6924	8171	8439	8292	7458	8920	9568	8405	7389	7159	6906	4578	3266	2849
North Kesteven		Oadby and Wigston	57056	3049	3422	3271	4177	4118	2290	3233	3347	3174	3659	3970	3907	3175	3097	2956	2218	1964	2029
North Lincolnshire		Oldham	235623	16792	17013	16354	14984	14061	15992	16114	15308	13441	15812	15884	14158	11870	10796	10404	7167	4988	4485
North Norfolk		Oxford	154327	8348	9015	8399	11614	25949	15781	9763	9781	8023	7788	8097	7025	5977	5272	4633	3365	2559	2938
North Somerset		Pendle	91405	6224	6394	5697	5010	4550	5821	6235	6136	5380	5956	5943	5801	5253	5132	4704	2969	2135	2065
North Tyneside		Peterborough	201041	15931	15702	12825	10684	10497	14116	16168	15307	13088	13339	13021	11296	9557	8574	7681	5118	4053	4084
North Warwickshire		Plymouth	263100	14969	15831	14052	15651	23841	18861	17192	16311	13993	16520	17447	16291	14140	12990	13030	8895	6671	6415
North West Leicestershire		Portsmouth	215133	12735	13187	11923	13800	24455	19154	15700	13673	11803	13256	13370	12251	9567	8201	8148	5436	4225	4249
Northampton		Preston	141818	9318	9277	8642	8641	13655	11572	9413	9021	7744	9069	9172	8581	6878	6102	5198	3820	3053	2662
Northumberland		Reading	163203	11632	11198	9411	9647	14484	13985	12984	13157	10953	10543	10046	8376	6767	5523	5093	3615	2873	2916
Norwich		Redbridge	303858	22744	21677	20207	18198	17854	23142	25448	25384	22379	19914	18668	16429	13792	11174	9287	6786	5263	5512
Nottingham		Redcar and Cleveland	136718	7348	8259	7768	7108	7351	8244	8067	7383	6838	8882	10166	10065	8804	8342	8333	5848	4228	3684
Nuneaton and Bedworth		Redditch	84989	5328	5530	5276	4443	4342	5539	5721	6243	5260	5832	5757	5199	5069	5081	4324	2605	1745	1695
Oadby and Wigston		Reigate and Banstead	147757	9451	10112	9114	7677	6499	8137	8997	10878	10811	10775	11133	9607	7845	7084	6983	4673	3629	4352
Oldham		Ribble Valley	60057	2577	3293	3682	3499	2584	2945	2693	2954	3263	4616	4994	4710	4093	3802	3917	2621	1927	1887
Oxford		Richmond upon Thames	196904	12624	14297	12290	9695	8064	9806	12669	16588	17009	16158	14746	12298	9911	8872	8335	5321	3816	4405
Pembrokeshire		Richmondshire	53244	2727	2991	2750	2873	2504	3981	3721	3032	2716	3622	3790	3878	3425	3240	3116	2038	1556	1284
Pendle		Rochdale	220001	15123	15466	14315	12727	12991	15104	15074	14561	12937	14868	15120	13784	11988	10791	9637	6543	4608	4364
Peterborough		Rochford	86981	4159	4842	4998	4601	4577	4631	4445	4847	5161	6480	6739	6193	5282	5212	5701	3707	2856	2550
Plymouth		Rossendale	70895	4082	4580	4395	3860	3427	4272	4348	4405	4374	5331	5474	5028	4251	4030	3755	2215	1601	1467
Portsmouth		Rother	95656	3806	4801	4799	4417	4061	4087	3868	4044	4219	5902	7011	7171	6970	7589	8397	5592	4286	4636
Powys		Rotherham	264671	15832	16730	15762	14624	14322	16733	16717	16020	14437	18663	19347	18041	15750	14345	14335	9793	7074	6146
Preston		Rugby	107194	6561	7011	6712	5919	5047	6142	7051	7356	6820	7857	7722	7055	5580	5272	5568	3917	2820	2784
Reading		Runnymede	88000	4917	4945	4570	5443	8350	7317	5331	5323	5499	5692	5967	5418	4365	3780	3858	2696	2239	2290
Redbridge		Rushcliffe	117671	6070	7255	7217	5979	6195	6491	6295	7362	7708	8648	8811	8121	6819	6614	6702	4439	3376	3569
Redcar and Cleveland		Rushmoor	95142	6486	6122	5490	4819	5404	6882	7582	7207	6792	7051	6998	5951	4529	3913	3767	2582	1854	1713
Redditch		Rutland	39697	1855	1988	2277	2486	1821	2091	1918	2212	2211	2717	2978	2801	2464	2652	2680	1877	1370	1299
Reigate and Banstead		Ryedale	54920	2425	2766	2852	2760	2454	2550	2570	2616	2702	3771	4395	4370	4090	4053	4003	2684	1964	1895
Rhondda Cynon Taf		Salford	254408	17614	16745	14642	13826	18940	23140	22343	18957	14321	15431	15974	14400	11655	10343	9636	6783	5040	4618
Ribble Valley		Sandwell	327378	23772	24367	21918	19205	19588	23048	24489	23360	20171	21846	22054	18814	15488	13516	12261	9712	7178	6591
Richmond upon Thames		Scarborough	108736	5209	5684	5514	5172	5077	5781	5301	5124	5125	6822	8080	8526	8026	8084	8073	5420	4010	3708
Richmondshire		Sedgemoor	122791	6597	7252	6857	6615	5916	6532	6485	6455	6348	8357	9533	8926	8013	8077	7778	5374	3764	3912
Rochdale		Sefton	275396	14441	15647	14942	14181	13546	15868	15265	14800	14387	18250	20466	20868	18703	16653	16211	11999	9860	9309
Rochford		Selby	89106	5029	5311	5107	4517	4054	5066	5321	5359	5238	6725	7097	6749	5607	5322	5013	3194	2334	2063
Rossendale		Sevenoaks	120293	6913	8127	7777	6384	5112	5817	6155	7455	7880	8609	9268	8146	6866	6904	6979	4614	3561	3726
Rother		Sheffield	582506	32700	34436	32664	37056	61283	51614	38717	35329	31864	36689	36432	32761	27330	24660	24714	17633	13821	12803
Rotherham		Shropshire	320274	15034	16797	17492	17045	14923	17076	17159	17132	17215	22308	24854	24064	21387	21250	21289	14622	10540	10087
Rugby		Slough	149112	12827	13027	11309	8614	7909	9292	12213	14394	12021	10148	8815	7508	6179	4846	3420	2678	1969	1943
Runnymede		Solihull	214909	12393	13695	13419	11932	10903	12405	12039	12685	12410	15323	15813	14778	11888	11665	12054	8340	6429	6738
Rushcliffe		Somerset West and Taunton	153866	7837	8617	8277	7697	7020	8199	8340	8241	7779	10036	11232	11063	10330	10554	10235	7082	5411	5916
Rushmoor		South Bucks	70043	3844	4580	4365	3618	3059	3394	3775	4344	4178	5254	5472	5169	4232	3646	3592	2750	2290	2481
Rutland		South Cambridgeshire	157519	9249	10451	10155	8625	6289	7424	9140	10869	11322	12039	12085	10457	8831	8331	8380	5529	4109	4234
Ryedale		South Derbyshire	104493	5846	6374	6259	5872	5218	6435	6599	6864	6477	8067	8241	7148	6009	5734	5434	3423	2292	2201
Salford		South Gloucestershire	282644	16325	17528	16183	15651	17790	17803	18957	18708	17035	19742	21092	18199	14881	13757	14179	10152	7568	7094
Sandwell		South Hams	86221	3543	4537	4606	4355	3139	3643	3721	4134	4319	5583	6875	7007	6600	6846	6856	4293	3152	3012
Scarborough		South Holland	93980	5183	5379	4892	4566	4460	5055	5501	5336	5201	6245	6941	6593	5925	5974	6174	4272	3224	3059
Sedgemoor		South Kesteven	141853	7593	8446	8383	7498	5927	7042	7449	8231	8039	10596	10822	10407	9148	8999	9071	5948	4166	4088
Sefton		South Lakeland	104532	4135	4829	5362	5359	4553	4444	4532	5069	5419	7219	8214	8320	7748	7758	8058	5418	4014	4081
Selby		South Norfolk	138017	7178	8264	7982	7166	5814	6674	7338	8166	8182	9819	10159	9534	8636	8636	9279	6111	4612	4467
Sevenoaks		South Northamptonshire	92515	5003	5771	5790	4977	3792	4633	4714	5427	5926	7417	7638	6842	5639	5422	5652	3342	2337	2193
Sheffield		South Oxfordshire	140504	7938	8835	8611	7532	5942	7124	7828	8903	8925	10621	11065	9752	8106	7475	7940	5618	4242	4047
Shropshire		South Ribble	110527	6006	6674	6405	5707	5380	6444	6619	6513	6557	7997	8481	7719	6667	6581	6490	4392	3104	2791
Slough		South Somerset	167861	8682	9674	9370	8529	7592	8911	9027	8604	8821	11079	12134	12116	11042	11655	11463	7882	5556	5724
Solihull		South Staffordshire	112126	5041	5556	5824	5602	5972	6309	5705	5838	5963	7947	9006	8695	7430	7278	7372	5493	3849	3246
Somerset West and Taunton		South Tyneside	150265	8359	8703	8272	7654	8388	9578	9752	9055	7957	9926	11365	11302	9919	8734	7823	5357	4260	3861
South Bucks		Southampton	252796	15766	15475	12880	16193	32855	25059	18318	17052	14107	13618	14164	12913	10888	9453	8732	6021	4428	4874
South Cambridgeshire		Southend-on-Sea	182463	11304	11716	10716	9371	9481	10344	11683	12762	12013	13311	13178	11852	9635	9281	9451	6232	4820	5313
South Derbyshire		Southwark	317256	20500	19709	16362	15027	22997	37976	37558	29006	22616	20463	19654	17000	12021	8294	6566	4743	3403	3361
South Gloucestershire		Spelthorne	99334	6374	6339	5753	4920	4758	5484	6227	7373	6831	7307	7303	6855	5351	4747	4715	3500	2813	2684
South Hams		St Albans	147373	9507	11171	10596	7963	5721	7444	8554	10764	11673	11403	11111	9116	7324	6563	6504	4419	3625	3915
South Holland		St. Helens	180049	10282	10802	10121	9295	9537	11658	11571	10901	10186	12715	13195	12264	10734	10324	10255	7064	5149	3996
South Kesteven		Stafford	135880	6724	7478	7569	6601	6802	8629	7929	8032	7751	9787	10517	9579	8211	8285	8264	5960	4113	3649
South Lakeland		Staffordshire Moorlands	98397	4302	5153	5351	5108	4537	4991	4760	4992	5422	7454	7963	7358	6580	6786	6946	4687	3270	2737
South Norfolk		Stevenage	87754	5891	6086	5257	4561	4963	6227	6816	6431	5337	5947	6482	5809	4606	3572	3346	2386	2062	1975
South Northamptonshire		Stockport	291775	17631	18484	17562	15037	13534	16992	18295	19360	18134	20618	21375	19776	16913	15535	15142	10843	8387	8157
South Oxfordshire		Stockton-on-Tees	197213	11648	13134	12213	10815	10898	12999	13345	12602	11122	13223	14106	13658	11778	10463	9456	6413	4882	4458
South Ribble		Stoke-on-Trent	255833	17135	17143	15303	14242	17820	18866	18169	16407	14007	16779	16809	15679	14027	12630	11804	8191	5807	5015
South Somerset		Stratford-on-Avon	127580	6165	6728	7011	6376	5634	6229	6219	6699	7119	9168	10017	9559	8290	8261	9042	5944	4631	4488
South Staffordshire		Stroud	119019	5880	7049	7035	6442	5196	5657	5905	6575	7242	9131	9449	8983	7857	7579	7211	4981	3631	3216
South Tyneside		Sunderland	277417	14954	16002	15184	14378	17659	20164	17604	16295	14787	18724	20050	19789	17875	15996	14328	9828	7671	6129
Southampton		Surrey Heath	88874	4773	5612	5588	4936	4225	4604	4679	5620	5986	7082	7075	6270	5073	4378	4534	3306	2591	2542
Southend-on-Sea		Sutton	204525	13754	14506	12783	10715	9653	11672	14636	17278	15689	15286	15049	12449	9906	8461	8186	5554	4457	4491
Southwark		Swale	148519	9188	9923	9211	8229	8193	9113	9045	9280	8376	10043	11101	9813	8630	8068	8279	5226	3553	3248
Spelthorne		Swindon	221996	14479	15097	13373	11929	11286	13531	15749	16146	15094	16805	16458	14901	11974	10174	9364	6330	4661	4645
St Albans		Tameside	225197	14500	14986	13425	12010	12479	15090	15190	14447	13018	15769	16907	15277	12388	11546	11152	7400	5302	4311
St. Helens		Tamworth	76678	4524	4902	4634	4173	4259	4735	5158	4941	4463	5699	5388	4941	4525	4341	4096	2681	1732	1486
Stafford		Tandridge	87496	5063	5440	5365	4804	3758	4267	4798	5603	5507	6413	7025	6170	5143	4740	4908	3260	2416	2816
Staffordshire Moorlands		Teignbridge	132844	6249	7085	6928	6399	5404	6439	6741	7007	6900	8833	10385	10168	9385	9484	9682	6268	4497	4990
Steve0ge		Telford and Wrekin	177799	11022	12264	11251	10342	11205	11150	11424	11761	10551	12675	12959	11306	9648	9197	8274	5750	3857	3163
Stockport		Tendring	145803	7294	7853	7536	7026	6795	7158	6391	6463	6733	8794	10213	10398	10080	10943	12245	8124	5978	5779
Stockton-on-Tees		Test Valley	125169	7106	7841	7249	6474	5382	6601	6906	7552	7702	9236	9689	8940	7499	7187	7493	4914	3770	3628
Stoke-on-Trent		Tewkesbury	92599	5557	5637	5122	4513	3848	5163	5438	5950	5443	6428	7016	6436	5576	5619	5439	3910	2828	2676
Stratford-on-Avon		Thanet	141819	8114	8776	8467	7560	7423	7770	7846	7996	7376	9041	9788	9522	8914	9032	9332	6076	4345	4441
Stroud		Three Rivers	93045	5430	6318	6145	5113	4198	5166	5146	6603	6745	6898	7073	6258	5061	4395	4424	2955	2502	2615
Sunderland		Thurrock	172525	13195	12953	11707	9630	9201	11364	13282	13132	12199	12336	11982	9895	7861	7205	6595	4203	2998	2787
Surrey Heath		Tonbridge and Malling	130508	7799	8598	8551	7830	6250	7037	7137	8233	8616	9968	10039	8762	7151	6468	6818	4664	3496	3091
Sutton		Torbay	135780	6918	7450	7083	6629	6223	6920	6957	6703	6802	8884	10020	9937	9347	9468	9840	6606	4939	5054
Swale		Torridge	68143	3173	3741	3450	3301	2818	3219	3140	3276	3324	4472	5150	5385	5199	5392	5145	3319	2397	2242
Swansea		Tower Hamlets	317705	22208	21062	17990	16741	27673	41057	43684	32458	23122	17584	14157	11132	8906	6739	4623	3461	2621	2487
Swindon		Trafford	236370	14701	16663	16174	13156	10431	12690	15094	17198	16659	17631	17335	15387	12473	10935	10362	7488	5932	6061
Tameside		Tunbridge Wells	118054	6371	7748	8137	6874	4931	5685	6956	7775	7988	9315	9368	7804	6493	5883	5954	4036	3038	3698
Tamworth		Uttlesford	89179	5221	5691	5709	5000	3942	4332	4687	5523	5743	6923	7163	6561	5302	4781	4776	3072	2344	2409
Tandridge		Vale of White Horse	133732	7937	8274	8031	7338	6213	7360	8590	8775	8605	9426	9752	9132	7535	7134	7125	4871	3811	3823
Teignbridge		Wakefield	345038	21149	21454	19644	17319	18180	22681	23626	21793	19520	24725	25781	23672	20286	18718	18059	12042	8668	7721
Telford and Wrekin		Walsall	283378	19650	19733	18494	16795	16654	19194	19270	18277	15870	19010	18915	17236	14414	13250	12663	9930	7465	6558
Tendring		Waltham Forest	276700	21802	19710	16441	14483	15717	22888	27940	25834	20652	19164	17354	14251	11118	8735	7209	5210	4096	4096
Test Valley		Wandsworth	326474	21875	19602	14938	12639	20546	39783	43390	34798	24373	20402	17871	14234	11019	9342	7760	5723	4226	3953
Tewkesbury		Warrington	209547	11933	13102	12351	11365	10654	12838	13457	13716	12962	15653	16329	14600	11704	10758	10746	7639	5308	4432
Thanet		Warwick	142484	7521	8024	7609	7916	12208	11693	7799	8863	8718	9621	9768	8727	7337	7075	6982	4923	3719	3981
Three Rivers		Watford	96767	7108	7082	6247	5194	4820	6678	8169	8681	7445	6756	6315	5325	4296	3467	3132	2285	1861	1906
Thurrock		Waverley	125610	6907	8212	8340	7935	5645	4885	5646	7381	8499	9575	9505	8471	7095	6751	7096	5085	4054	4528
Tonbridge and Malling		Wealden	160175	7563	8848	9257	8325	6748	7193	7190	8158	8407	11237	12869	12021	10826	10747	11670	7629	5617	5870
Torbay		Wellingborough	79478	4993	5543	5049	4339	3842	4195	4930	5081	4913	5731	5814	5202	4600	4438	4365	2768	1857	1818
Torfaen		Welwyn Hatfield	122746	7253	7666	6770	7685	13084	9655	8621	8220	7079	7413	7597	7161	5705	4789	4664	3315	2878	3191
Torridge		West Berkshire	158527	8980	10315	10230	9478	6978	8178	8878	9669	10558	12273	12438	11252	9381	8562	8336	5440	3872	3709
Tower Hamlets		West Devon	55528	2393	2841	3049	2690	2071	2349	2498	2815	2646	3733	4423	4590	4189	4171	4392	2717	1948	2013
Trafford		West Lancashire	113949	5548	6421	6473	7312	8637	6790	5431	5386	5693	7835	8381	8043	7033	6744	6827	4825	3541	3029
Tunbridge Wells		West Lindsey	94869	4826	5242	5242	4866	4295	4848	4621	4974	4857	6603	7375	7337	6611	6534	6703	4336	2971	2628
Uttlesford		West Oxfordshire	109800	5843	6972	6317	5592	4772	6186	6576	6919	6518	7912	8282	7807	6489	6246	6338	4403	3203	3425
Vale of Glamorgan		West Suffolk	178881	10902	11515	10004	8822	10311	12036	12724	11200	9307	11486	12266	11143	9714	9753	10293	6920	5144	5341
Vale of White Horse		Westminster	255324	13692	14739	12201	12409	17954	23884	26896	24950	19786	17266	16112	13184	10898	9437	7861	5492	4283	4280
Wakefield		Wigan	326088	18450	19991	19246	17431	17161	20687	21341	20632	19186	24553	25245	22019	18309	18001	17962	12123	7601	6150
Walsall		Wiltshire	498064	27307	31219	30205	27002	22397	26759	28648	29143	29156	36556	38276	35425	30134	28858	28766	19461	14298	14454
Waltham Forest		Winchester	124295	6307	7561	7711	8359	8037	6130	5932	6943	7700	8566	9152	8372	7237	6826	6965	4787	3618	4092
Wandsworth		Windsor and Maidenhead	150906	8678	9852	10048	8966	6238	7734	9042	10494	10827	11685	11466	9994	7850	7241	7331	5077	4020	4363
Warrington		Wirral	323235	18051	19722	19051	17318	15806	18533	18957	18628	17932	22057	23801	23287	20281	19481	18319	12955	9529	9527
Warwick		Woking	101167	6692	7253	6578	5159	4155	5330	6348	7851	8126	7437	7313	6362	5325	4743	4306	3007	2449	2733
Watford		Wokingham	167979	9822	12239	11347	9847	7522	7873	9669	11731	12560	13060	12544	11130	9114	7852	8001	5418	4199	4051
Waverley		Wolverhampton	262008	18026	18259	16313	14405	16431	19152	18949	17451	15574	17956	17340	15627	13079	11750	10476	8352	6451	6417
Wealden		Worcester	101891	5771	6126	5725	6025	8369	7900	6531	6623	6127	6981	6994	6251	5170	4881	4503	3167	2390	2357
Wellingborough		Worthing	110025	5855	6494	6133	5337	4851	5922	6441	7149	7088	8052	8329	7468	6276	6074	6491	4419	3561	4085
Welwyn Hatfield		Wychavon	127340	6307	7144	7023	6270	5457	6211	6454	6714	6893	9092	10030	9499	8702	8722	8735	5800	4054	4233
West Berkshire		Wycombe	174641	10947	11924	11477	10219	8762	9422	10073	11680	11858	12877	12789	10950	9307	8575	8534	6086	4611	4550
West Devon		Wyre	111223	4943	5556	5991	5540	5068	5717	5432	5559	5290	7253	8334	8352	7635	7865	8165	6029	4398	4096
West Lancashire		Wyre Forest	101062	5462	5711	5326	4908	4820	5622	5641	5385	5677	7102	7684	6738	6172	6778	7120	4689	3278	2949
West Lindsey		York	209893	9822	10798	10260	14301	23198	16584	13466	12248	11402	13045	13440	12334	10705	10038	10156	6946	5692	5458
West Oxfordshire
West Suffolk
Westminster
Wigan
Wiltshire
Winchester
Windsor and Maidenhead
Wirral
Woking
Wokingham
Wolverhampton
Worcester
Worthing
Wrexham
Wychavon
Wycombe
Wyre
Wyre Forest
York
