# Supplementary material for: Population density and spreading of COVID-19 in England and Wales
Source: PLoS One. 2022 Mar 31;17(3):e0261725. doi: 10.1371/journal.pone.0261725 (PMC8970409; doi:10.1371/journal.pone.0261725)
Supplement: S8 Dataset — England. (CSV) [file pone.0261725.s018.csv]

Area name	Aged 0 - 4	Aged 5-9	Aged 10-14	Aged 15-19	Aged 20-24	Aged 25-29	Aged 30-34	Aged 35-39	Aged 40-44	Aged 45-49	Aged 50-54	Aged 55-59	Aged 60-64	Aged 65-69	Aged 70-74	Aged 75-79	Aged 80-84	Aged 85+
Adur	-0.033323893	-0.014328182	-0.033014167	-0.051994186	-0.138727311	-0.127637504	-0.075780452	-0.023082536	0.026987862	0.027728034	0.025486632	0.017590484	0.03146188	0.075449961	0.101598419	0.121866427	0.130323968	0.135522969
Allerdale	-0.021056021	-0.028271732	-0.046098712	-0.02342758	0.034657186	0.012000128	-0.007828616	-0.015176049	-0.049143805	-0.01872326	-0.016639048	-0.027676241	-0.012366661	-0.006907587	-0.040596684	-0.016683984	-0.020228648	-0.030790738
Amber Valley	-0.054098758	-0.046535133	-0.042832969	-0.030728391	-0.034885558	-0.00489006	-0.024491842	-0.020239457	-0.011867418	0.032581329	0.03011238	0.021780451	0.030025628	0.046023906	0.046667997	0.025869528	-0.022067926	-0.013939283
Arun	-0.063769101	-0.046042349	-0.067030837	-0.072582454	-0.08037947	-0.066058222	-0.075824636	-0.066635364	-0.056663496	-0.020523052	0.003044826	0.022616098	0.057848912	0.123255506	0.16888389	0.182990785	0.194454621	0.222611045
Ashfield	0.000700371	0.005527636	-0.005141155	-0.009079384	-0.021712213	0.034699837	0.020846576	-0.007464036	-0.013780875	0.029671993	0.033030683	0.042888607	0.008877025	0.032192133	0.022684451	0.048597628	-0.009342657	-0.06918442
Ashford	0.0987594	0.08386646	0.070686831	0.048532685	0.024435711	0.055665706	0.059075004	0.041480292	0.050193078	0.033067551	0.017883387	-0.023172603	-0.051405916	-0.043983198	-0.028308325	-0.043008845	-0.07175106	-0.05232345
Aylesbury Vale	0.121845271	0.111981058	0.084963981	0.062606467	0.055426239	0.088540266	0.122683944	0.128371301	0.11511281	0.051763238	0.032584315	-0.003392217	-0.027653175	-0.065664891	-0.097772563	-0.094812108	-0.099736501	-0.103046233
Babergh	-0.04379547	-0.034771365	0.011397958	0.003106981	-0.025794213	-0.065515259	-0.061601736	-0.044957676	-0.020170572	0.006159987	-0.000518107	-0.012521955	0.008832834	0.035267528	0.05700568	0.048860485	0.042902684	0.065108972
Barking and Dagenham	0.175429423	0.164910838	0.148167522	0.07429515	-0.011470032	-0.014053357	0.035002912	0.03141645	0.06240172	0.030724551	-0.013878184	-0.038036506	-0.059730415	-0.102304017	-0.135620625	-0.126537772	-0.106621822	-0.057829141
Barnet	0.033985209	0.048720407	0.051952342	-0.000687339	-0.069604648	-0.014864081	0.045804105	0.062531676	0.069845589	0.039233882	0.014288136	-0.005336337	0.009893409	0.017693114	0.024162469	0.009489068	0.017187897	0.067743159
Barnsley	0.011988157	-0.000422406	-0.001299608	-0.02723487	0.007934244	0.046366481	0.042074761	0.007296258	-0.026971225	0.021069285	0.027719349	0.029623835	0.031810719	0.016937151	0.006899986	-0.002141257	-0.019800362	-0.047659072
Barrow-in-Furness	-0.056510998	-0.090517781	-0.054271035	-0.049975554	-0.04097839	-0.02801426	-0.04837626	-0.09753816	-0.083714704	-0.024556388	0.013063306	0.011930963	0.002894695	0.019450522	0.02915327	0.054388596	-0.000702342	-0.058904255
Basildon	0.053886636	0.031707875	0.025654388	0.00317055	-0.043262234	0.023108106	0.038129253	0.024028584	0.025002117	0.012685511	0.013414773	0.012258286	-0.005551527	-0.022617269	-0.011024954	-0.025241497	0.002366142	-0.017677184
Basingstoke and Deane	0.065330356	0.059866656	0.021427677	-0.003853283	-0.007806526	0.017752425	0.077248569	0.088393809	0.072377024	0.029827162	0.006359971	-0.018821989	-0.060819525	-0.087256593	-0.091195645	-0.104025841	-0.119362516	-0.138826
Bassetlaw	0.018795183	-0.004683835	-0.022087884	-0.021699859	0.042427828	0.017698749	-0.008194932	-0.013237248	-0.00700277	-0.00367508	0.008732256	0.002864438	-0.00087523	-0.008541953	-0.014860211	-0.015577601	-0.034596292	-0.063053337
Bath and North East Somerset	-0.038134769	-0.028771967	-0.022481406	0.13548654	0.335675768	0.141845925	-0.031048376	-0.041869071	-0.036237045	-0.027601341	-0.028593941	-0.034135762	-0.038070805	-0.035399691	-0.025611965	-0.020498897	0.008079829	0.034093806
Bedford	0.113178662	0.07648167	0.054868947	0.046486335	0.031632752	0.022814326	0.072774605	0.094592447	0.075064326	0.018836897	0.006696203	-0.016278435	-0.030385624	-0.059321695	-0.07979358	-0.084285957	-0.048046269	-0.023439399
Bexley	0.002859866	0.008091057	0.03451257	0.00903914	-0.068111297	-0.037290239	-0.035880264	0.000903372	0.005562806	0.015260636	0.040018407	0.043500101	0.025424287	0.020779183	0.051582637	0.074098559	0.090457421	0.099262231
Birmingham	0.055070468	0.047257809	0.069227538	0.09984058	0.137740487	0.037653066	-0.012795042	-0.031427127	-0.036116395	-0.044106269	-0.054846593	-0.05180592	-0.04312771	-0.046072165	-0.055292983	-0.025010269	-0.01950087	-0.021467331
Blaby	0.00085655	0.008820478	0.028615315	-0.018455314	-0.048728574	0.000214403	0.037043572	0.024313061	0.017885271	0.019587224	0.023405759	0.024483833	0.009207861	0.021921514	0.028001324	0.025203681	0.036089403	0.004293641
Blackburn with Darwen	0.062992234	0.059606311	0.072290276	0.064156232	0.013011369	0.012978958	0.028211505	0.026548038	-0.002584304	-0.022400647	-0.047808695	-0.045507096	-0.066069235	-0.081488963	-0.130925375	-0.137571629	-0.151587368	-0.212856092
Blackpool	-0.067276553	-0.073208495	-0.057547889	-0.057504872	-0.104894068	-0.122854699	-0.137012799	-0.160878114	-0.12229975	-0.010031535	0.039087126	0.056689376	0.081161941	0.105390157	0.15324197	0.15523964	0.120165017	0.086050754
Bolsover	-0.014494696	-0.025193218	-0.018036325	-0.01670213	0.020291026	0.038988251	0.020172011	-0.008792106	-0.016413143	0.044324767	0.033516204	0.01040443	0.016216014	0.007697721	0.007887341	-0.003275024	-0.035746378	-0.083118362
Bolton	0.030274432	0.028014165	0.030353014	0.01319622	-0.042862624	0.00168467	0.007922251	-0.030975296	-0.015933481	0.003299157	0.001230086	-0.001845162	-0.01506605	-0.002521323	-0.002542761	-0.001836747	-0.051243389	-0.079657622
Boston	0.094515647	0.058640594	-0.022550377	-0.015589181	0.037904283	0.099622461	0.119893086	0.065817928	0.010612437	-0.03365199	-0.047790992	-0.049478021	-0.007931126	-0.017582922	-0.032012535	-0.021543298	-0.034038178	-0.035575535
Bournemouth, Christchurch and Poole	-0.111292651	-0.086203064	-0.078819399	-0.039788589	-0.009906737	-0.134060089	-0.083535941	-0.046427433	-0.046326218	-0.029860699	-0.004835334	0.006833772	0.035740131	0.090865941	0.147219087	0.132167426	0.148090122	0.192450895
Bracknell Forest	0.027068846	0.057761051	0.054807291	0.052123752	-0.042799923	0.012722439	0.066219369	0.097966303	0.087950388	0.053653416	0.042424102	0.024980218	-0.015894919	-0.070923895	-0.099302719	-0.142009107	-0.104058483	-0.132828248
Bradford	0.079304763	0.072991845	0.087230912	0.070632806	-0.005485558	0.001353784	0.024015129	0.02489736	0.00438336	-0.024466657	-0.055478266	-0.042431994	-0.039389818	-0.066679562	-0.124499965	-0.123626424	-0.084319275	-0.107392818
Braintree	0.022540502	0.024045192	0.01767114	-0.008276591	-0.027807144	0.002101809	0.035088195	0.018564597	0.028431969	0.013842755	-0.000487965	-0.028890406	-0.024615011	-0.036210682	-0.032313743	-0.060348472	-0.074629383	-0.047669007
Breckland	0.046006801	0.013090882	-0.023734636	-0.030771154	0.067049782	0.044993579	0.058695996	0.018207277	-0.02235897	-0.028784685	-0.034419879	-0.031045118	-0.011645202	0.003627086	0.022204739	0.015620206	0.040910716	0.035714949
Brent	0.040898167	0.003320329	0.002538767	0.000402387	-0.029046882	-0.076626842	-0.039351	-0.025958765	-0.014673777	-0.006802801	-0.008372994	0.017384331	0.056435944	0.038746868	0.00849281	0.031899889	0.048581602	0.025531965
Brentwood	0.011145429	-0.021586236	0.008570311	-0.003165716	-0.035899827	-0.007220689	0.002271074	0.0091417	0.046096843	0.006567378	0.024236803	0.010092333	-0.032962617	-0.057193324	-0.020685866	-0.033193017	0.043740248	0.093566813
Brighton and Hove	-0.128437545	-0.109305769	-0.078448347	0.042833224	0.246187782	0.126550786	0.026465911	0.012614893	0.021023326	0.026267692	0.024552903	-0.027543522	-0.056928065	-0.068248098	-0.055079186	-0.07548197	-0.078771013	-0.021910878
Bristol, City of	-0.004731832	-0.024787447	-0.040753463	0.016235219	0.226049229	0.162015825	0.08520312	0.011469977	-0.027757917	-0.071229061	-0.072355816	-0.07082069	-0.049461523	-0.04103006	-0.039919523	-0.030565328	-0.047235214	-0.007370838
Broadland	-0.061812101	-0.040273957	-0.033859932	-0.02828436	-0.046980779	-0.067699073	-0.035501761	-0.015265379	-0.003795274	0.007921479	-0.001581958	-0.003816999	0.011644137	0.032864964	0.061440924	0.061625798	0.086180514	0.084732811
Bromley	0.028562531	0.025772415	0.024768536	-0.028181973	-0.14176151	-0.035246087	0.011461909	0.072427188	0.088029229	0.045408866	0.044555553	0.022561455	-0.015933306	-0.019710037	-0.006850882	-0.001896352	0.023167695	0.065688289
Bromsgrove	-0.020617875	-0.009886321	0.011307905	-0.027749696	-0.061552356	-0.02193769	-0.027621032	-0.009850623	0.021689153	0.024834412	0.031237478	0.007685093	0.012588664	0.018341601	0.021413724	0.039230598	0.054745194	0.090332224
Broxbourne	0.018517495	0.005387986	0.003743984	-0.005361199	-0.063115034	-0.013504325	-0.004684506	0.017521741	0.00524686	0.003469405	0.033284402	0.008748519	-0.01923461	-0.043685969	-0.0064583	0.009401097	0.042512305	0.005575158
Broxtowe	-0.074710159	-0.050627517	-0.049404143	-0.051157835	-0.011015943	0.014015647	7.62E-05	-0.027829738	-0.011458023	-0.001558111	0.00943013	0.025896965	0.015356899	0.047574344	0.06817247	0.052430989	0.041993978	0.03856932
Burnley	0.052953323	0.027297817	0.020242957	-0.021156373	-0.023916785	0.020793723	0.039896888	-0.021280623	-0.02078457	-0.039137141	-0.03919411	-0.01772689	-0.005783163	-0.007440533	-0.01610887	-0.048616647	-0.072045497	-0.066896054
Bury	-0.005641221	0.010509885	0.021131976	-0.012154658	-0.080524944	-0.00700022	-0.003118138	-0.014196473	-0.016630861	0.00355788	0.015664362	0.021427055	-0.011620937	0.012834617	0.018729508	0.004526079	-0.007964935	-0.050859333
Calderdale	0.015555849	0.017072637	0.017424686	-0.00086855	-0.03395461	-0.00107573	0.006686384	0.015848518	0.002555519	0.023262433	0.01357023	0.00724407	0.002908424	-0.013603171	-0.034491197	-0.055417014	-0.074911797	-0.079119461
Cambridge	-0.083919274	-0.076768524	-0.090279109	0.111636465	0.371882216	0.11208388	-0.041165691	-0.056455107	-0.063581387	-0.096830252	-0.09600122	-0.120804382	-0.100434927	-0.110192498	-0.139849895	-0.127516496	-0.108274648	-0.02767118
Camden	-0.064086828	-0.012272307	-0.006825324	0.032446669	0.108839897	0.070044812	-0.005132582	-0.014091695	0.000784558	0.040121909	0.010198942	-0.010960665	0.055611966	0.100315376	0.152008882	0.126598122	0.106388393	0.164832411
Cannock Chase	-0.055831664	-0.044986739	-0.023976604	-0.030890155	-0.039284926	0.015475186	0.016832103	-0.015614507	-0.030541855	0.040313721	0.041188192	0.021367221	0.011130532	0.010713669	0.013424566	0.014251517	-0.031063911	-0.044920806
Canterbury	-0.074824461	-0.055960029	-0.03350549	0.154934531	0.372496241	0.14976136	-0.044638974	-0.081919215	-0.087145414	-0.071592427	-0.058033168	-0.052921423	-0.025472682	-0.000624736	0.014097309	0.015143315	0.002668853	0.066623141
Carlisle	0.025926554	-0.008911546	-0.03322818	-0.038805706	0.076172099	0.051192711	0.023554072	0.023367748	-0.01623227	-0.025925798	-0.051921735	-0.020732762	-0.033775275	-0.047183164	-0.092928689	-0.059445475	-0.050436882	-0.054262182
Castle Point	-0.106461495	-0.080082002	-0.049634746	-0.033843862	-0.088396777	-0.071453918	-0.114046203	-0.11354122	-0.062199073	-0.017969389	0.013987165	0.038367593	0.059474733	0.117077169	0.176707288	0.171993181	0.141170009	0.090331776
Central Bedfordshire	0.090091827	0.066688846	0.041757363	0.006067098	-0.01424865	0.059547879	0.112230707	0.103563296	0.081545504	0.042031541	0.03066033	0.023387492	-0.001508433	-0.026128472	-0.033838501	-0.056400214	-0.046443571	-0.089892132
Charnwood	-0.015344439	-0.01881418	-0.02627157	0.116559582	0.28863533	0.101867076	0.020347543	0.014017701	-0.014353551	-0.001155573	-0.019215819	-0.014588966	-0.019972412	-0.004570169	-0.026458927	-0.032955121	-0.03802199	-0.025296496
Chelmsford	0.018098763	0.008299024	0.01713962	-0.009201536	-0.004764441	0.029628427	0.053957451	0.044915517	0.055140163	0.018991141	-0.002801786	-0.024704146	-0.028206192	-0.042666609	-0.014413782	-0.045348918	-0.007776155	-0.007881284
Cheltenham	-0.080099613	-0.082300255	-0.049665045	0.018170636	0.019306035	-0.017616299	-0.007373309	-0.009683014	-0.031511436	-0.030501012	-0.006428027	0.001247245	-0.006777922	0.019670786	0.023956988	0.040984008	0.038751335	0.107480051
Cherwell	0.075633607	0.043151015	0.027162576	0.001535432	-0.026855323	0.012759946	0.102941337	0.106127791	0.05809785	0.008605601	-0.00387554	-0.027358142	-0.054609228	-0.073592843	-0.105133176	-0.082905742	-0.068921446	-0.075490672
Cheshire East	-0.013274163	-0.021464312	-0.006705289	-0.029275944	-0.061982935	-0.04655924	-0.044041792	-0.02027546	0.003347818	0.017107547	0.015351273	0.015136912	-0.00084688	0.010823917	0.018652953	0.021321231	0.026033139	0.032326869
Cheshire West and Chester	-0.004643508	-0.020618395	-0.016770648	-0.012206254	0.043702824	-0.000307242	-0.012617099	-0.009869326	-0.010971794	-0.000762986	-0.002983001	0.004777513	-0.000472962	0.00333823	-0.000971309	0.006225707	0.002777445	-0.008171819
Chesterfield	-0.092373023	-0.071023301	-0.065529953	-0.06153383	-0.054579432	-0.015687047	-0.042705516	-0.051411386	-0.045891232	0.01165175	0.032682686	0.036957034	0.042080469	0.054477548	0.052601501	0.047962809	0.028958615	0.033913742
Chichester	-0.025137292	-0.016364029	-0.027182394	-0.017041386	0.078827756	-0.034174523	-0.067846778	-0.054750799	-0.031979393	-0.039624522	-0.019470888	-0.000348912	0.030415058	0.026896016	0.052431994	0.081686776	0.101760836	0.144002451
Chiltern	-0.0261313	0.051129966	0.087787033	0.013286252	-0.134716021	-0.128887568	-0.175331686	-0.033674693	0.068830631	0.031494157	0.023901557	0.027346742	-0.00952487	-0.040281382	-0.011053231	0.009838841	0.078453053	0.084441009
Chorley	0.010036326	0.016506153	0.018686207	-0.026639556	-0.031644665	0.02203366	0.061014736	0.036320785	0.054191338	0.058584011	0.038030635	0.02516565	0.02114244	0.027429473	0.038217568	0.01710595	-0.041761598	-0.095086933
Colchester	0.051226621	0.037768793	0.008560639	0.06127996	0.193453915	0.164743201	0.084451772	0.057314634	0.047035875	0.006896702	-0.015109469	-0.042422552	-0.061691045	-0.039416691	-0.03127231	-0.053730634	-0.059618117	-0.056923918
Copeland	-0.019809956	-0.050552844	-0.060057747	-0.070558737	0.021315484	0.028953279	0.000294795	-0.026626277	-0.058448629	-0.047839203	-0.03250697	-0.016778531	-0.008228974	-0.043976735	-0.079411227	-0.062177045	-0.057311308	-0.115708796
Corby	0.141119717	0.132373419	0.083771532	0.030192465	-0.014058502	0.095824552	0.153102498	0.145154775	0.076590414	0.0227644	0.040402875	0.039580756	0.005272889	-0.044793923	-0.09754812	-0.098347659	-0.119564693	-0.196465455
Cornwall and Isles of Scilly	-0.030322244	-0.033210065	-0.049114424	-0.021363929	0.042770869	-0.04688451	-0.048704176	-0.045429814	-0.043223022	-0.045261816	-0.042598657	-0.02617962	0.007120069	0.020572578	0.02542795	0.003887247	-0.008542142	-0.006888195
Cotswold	0.000901435	-0.015349548	-0.009469769	-0.00354985	0.057749855	-0.05247194	-0.030111949	-0.004483495	0.01124219	0.01700895	0.015889218	0.000291252	0.017802999	0.015281764	0.007905071	0.030097241	0.026893121	0.048261175
County Durham	-0.019363581	-0.023464233	-0.0338899	0.00801448	0.139356898	0.06040792	0.009337009	-0.004199988	-0.044116128	-0.029471888	-0.013814105	-0.012598836	-0.001155585	-0.012362264	-0.033857124	-0.040779975	-0.040904404	-0.103262335
Coventry	0.030054906	0.04028802	0.017604735	0.100590563	0.269591116	0.183502094	0.104194707	0.01157881	-0.012625105	-0.041084196	-0.047913115	-0.037720248	-0.037831926	-0.031538766	-0.01490643	0.010880751	-0.015726044	-0.036453977
Craven	-0.04065249	-0.044290665	-0.036778267	-0.005477212	-0.021563	-0.024727295	-0.050019802	-0.031211962	-0.046239852	-0.015968441	-0.026071461	-0.017962598	0.028724228	-0.00182536	-0.013111768	0.006344361	0.001411739	0.038399524
Crawley	0.056453935	0.05714157	0.032355194	-0.017275334	-0.088129241	0.022375914	0.083365267	0.114093474	0.067231053	0.016508763	-0.004318246	-0.008099464	-0.022752361	-0.078613901	-0.125203466	-0.153774111	-0.130448808	-0.037848018
Croydon	0.047614397	0.032382275	0.049196538	0.011379008	-0.12394583	-0.06927216	-0.001191112	0.020988493	0.036646289	0.012354648	0.042340483	0.045949212	0.03099058	-0.00432753	-0.016516814	-0.016352757	-0.001554176	-0.027859844
Dacorum	0.063566168	0.045939724	0.021657295	-0.009526679	-0.063985728	0.006569369	0.063786892	0.078001409	0.071273684	0.027226957	0.000355237	0.016058952	-0.002597922	-0.048552582	-0.076012349	-0.078830462	-0.054104837	0.009982923
Darlington	-0.020354763	-0.006477196	-0.000516686	-0.024468485	-0.037042386	-0.008622013	0.006018672	-0.005149851	-0.01094228	-0.016938028	-0.013219442	0.001518878	-0.008581993	-0.014004848	-0.025044946	-0.018912153	0.00456792	-0.015979124
Dartford	0.118336424	0.084239361	0.070335979	0.006061743	-0.039986093	0.064043757	0.141871565	0.129478259	0.088045549	0.048738065	0.025910295	-0.001331373	-0.040719601	-0.08434706	-0.095223498	-0.08868544	-0.064675951	-0.044508615
Daventry	0.039804581	0.036820502	0.036677736	0.024499871	0.044389173	0.042535297	0.025255335	0.032044045	0.040306054	0.039323901	0.042578512	0.008864124	0.002401732	-0.010203872	-0.025404585	-0.072175179	-0.08548667	-0.119922297
Derby	-0.002975788	0.017323678	0.027181066	0.02946952	0.030929241	0.003436528	-0.000495521	-0.029680105	-0.029281257	-0.020885117	-0.007013184	-0.015299204	-0.019639992	-0.010423604	0.014123069	0.012944573	0.031243797	0.022452625
Derbyshire Dales	-0.116349542	-0.08948459	-0.036506534	-0.031921681	-0.019853737	-0.071011402	-0.111534742	-0.101728194	-0.040572437	-0.01246843	0.023786869	0.014304939	0.026416851	0.040761958	0.033071815	0.020847172	0.030818871	0.012068611
Doncaster	0.012250586	0.008896477	0.002771329	-0.027859046	-0.006351316	0.05412561	0.057048417	0.011774973	-0.026388933	-0.02324787	-0.017651653	-0.000470396	0.003315623	-0.017016233	-0.042291526	-0.042822344	-0.033844929	-0.069379463
Dorset	-0.090320015	-0.069346114	-0.050608005	-0.032953515	-0.08320155	-0.082340442	-0.089182907	-0.086842536	-0.070123051	-0.060394779	-0.04178433	-0.011425208	0.026068948	0.049882268	0.069823091	0.074884188	0.08292771	0.111028289
Dover	-0.024293834	-0.02528034	-0.010870217	-0.018796234	-0.001698962	-0.015616725	-0.015851468	-0.039998332	-0.039649019	-0.018684651	0.00697077	0.024744709	0.05211692	0.047505458	0.05975214	0.028140417	0.02314832	0.030982465
Dudley	-0.043652286	-0.032097499	-0.004387542	-0.020119976	-0.093437418	-0.081826656	-0.048749632	-0.057283347	-0.053799816	0.012496876	0.026565777	0.020396484	0.038539619	0.083865875	0.116720985	0.14457536	0.116854362	0.048038444
Ealing	0.010064792	0.00717864	-1.94E-05	-0.035545892	-0.125516684	-0.109470984	-0.06566943	-0.018544476	0.015391632	0.013214991	-0.009709989	-0.022175407	0.018885839	0.02158215	-0.020913907	0.003528971	0.020361379	-0.004219194
East Cambridgeshire	0.062761072	0.085351211	0.039758197	0.008531505	-0.022020194	-0.012879632	0.05973537	0.107116815	0.086918072	0.028764447	-0.015532869	-0.046084789	-0.046358605	-0.058109921	-0.061188682	-0.075946835	-0.063562734	-0.055153929
East Devon	-0.038786226	-0.023706217	-0.02353315	-0.03677434	-0.076045329	-0.057374361	-0.041431872	-0.048672339	-0.03985509	-0.024566031	-0.018887559	-0.003599264	0.05730182	0.094776243	0.121062923	0.142823059	0.160643882	0.211229507
East Hampshire	-0.028179872	0.001054824	0.02240111	0.018645696	-0.027210269	-0.078871066	-0.088628089	-0.03621037	0.012594786	0.020752551	0.015166804	0.024925887	0.013476227	-0.003125682	0.015098443	0.02006604	0.028442012	0.054278078
East Hertfordshire	0.039587783	0.046816197	0.056397622	0.038371927	-0.047615836	-0.001023373	0.029890921	0.071511297	0.101883154	0.058203462	0.043573331	0.009992908	-0.032977097	-0.072766095	-0.079868951	-0.076984002	-0.055318892	-0.04503924
East Lindsey	-0.042732514	-0.05398697	-0.070198712	-0.068879407	-0.01751493	-0.038980527	-0.057362083	-0.090297213	-0.100608017	-0.060367738	-0.046645526	-0.001496943	0.055058925	0.084222193	0.09488405	0.083023659	0.045846959	0.020537566
East Northamptonshire	0.039060676	0.025126768	0.061821772	0.051273878	0.007018894	-0.002680052	0.0185185	0.030516227	0.043544122	0.046538592	0.028428657	-0.00183954	-0.016031468	0.009138428	-0.012617303	-0.05322565	-0.060240673	-0.052615169
East Riding of Yorkshire	-0.055308835	-0.045239922	-0.034240278	-0.020386162	-0.049203903	-0.072313396	-0.058729656	-0.049632954	-0.021813078	-0.011188696	-0.014712042	0.000881908	0.022916786	0.036226676	0.035685672	0.031865085	0.043081199	-0.003033395
East Staffordshire	0.055646202	0.026469763	0.005602413	-0.000111798	0.020824388	0.047657723	0.039111477	0.042143891	-0.002041929	0.004661532	0.001668356	-0.009279054	-0.028850703	-0.050033016	-0.057625749	-0.038148985	-0.054128802	-0.070460917
East Suffolk	-0.099658825	-0.064686698	-0.036069102	-0.047308706	-0.104471395	-0.10412726	-0.118252421	-0.112820279	-0.080101336	-0.045117995	-0.022424407	-0.001376983	0.036289491	0.07595237	0.102486944	0.093936774	0.107431832	0.131507601
Eastbourne	-0.080099216	-0.055742865	-0.057474777	-0.022452847	-0.068654318	-0.105667173	-0.095148974	-0.051442614	-0.045774907	-0.02735814	0.001473198	0.03374998	0.041091597	0.093230188	0.143179214	0.123768085	0.180904057	0.270832863
Eastleigh	-0.027959701	0.002616415	0.012444371	-0.02517907	-0.101712468	-0.010123643	-0.003491244	0.008336917	0.028329099	0.017939254	0.019597445	0.034919313	0.02904072	0.032975047	0.029158886	0.027018445	0.033358769	0.052613659
Eden	-0.046630969	-0.052302182	-0.046202927	-0.046100103	0.022238368	0.00801535	-0.018483142	-0.017874699	-0.046544929	-0.032564658	-0.028156014	-0.025863333	-0.006658099	-0.019271811	-0.054395377	-0.040544134	-0.053975374	-0.018544882
Elmbridge	0.041901384	0.079328572	0.061481541	-0.005717742	-0.206653042	-0.208358071	-0.145379937	0.027329978	0.120863006	0.072133007	0.048253436	0.036351611	-0.029112095	-0.030156335	-0.028194396	-0.025079161	0.014073885	0.097051434
Enfield	0.055293871	0.0589596	0.07091085	0.026255486	-0.070172015	-0.011288531	0.01993972	0.025565912	0.032343604	0.01492838	0.027263966	0.009514361	-0.016450589	-0.04282102	-0.047903854	-0.011574699	-0.021709867	-0.044171734
Epping Forest	0.048016031	0.012447502	-0.005797103	-0.022739621	-0.003179663	0.036332474	0.022294864	0.038969569	0.039145452	0.017222137	0.012273866	0.00055023	-0.027137597	-0.053885933	-0.038150538	-0.036193682	-0.021284857	0.038319076
Epsom and Ewell	0.016005211	0.030010278	0.030455221	0.039188107	-0.104587533	-0.095101342	-0.074738893	0.023526731	0.084599058	0.048367122	0.042111843	0.038432314	-0.012219838	0.018971171	0.014385977	0.032346153	0.033433595	0.06133376
Erewash	-0.042634828	-0.029104131	-0.026635413	-0.048279154	-0.048251296	0.015074947	-0.007836494	-0.031107003	-0.017184897	0.019338217	0.043333522	0.028795437	0.003773668	0.004505028	0.027661513	0.022444962	0.028924692	0.03851089
Exeter	-0.080295618	-0.079322969	-0.091458072	0.11157327	0.335804568	0.201218213	0.037527258	-0.014446546	-0.042206721	-0.064388752	-0.051946451	-0.046659551	-0.039658929	-0.021851859	-0.016394799	-0.002208322	-0.016585121	0.074268336
Fareham	-0.106378959	-0.062766087	-0.031482647	-0.020120968	-0.099270609	-0.082285214	-0.068979596	-0.060152729	-0.025859317	0.023227952	0.04047394	0.068554073	0.04921111	0.07136515	0.112978547	0.113299686	0.127006306	0.133790111
Fenland	0.062369745	0.00127142	-0.030267919	-0.015659831	0.062813363	0.058908072	0.058141298	0.014124721	-0.019696996	-0.014825462	-0.023430471	-0.022783175	0.000341724	0.003349073	-0.00057512	-0.00090259	0.007256736	0.030927046
Folkestone and Hythe	-0.037507438	-0.021169987	-0.037846595	-0.038722057	-0.018010737	-0.006303504	-0.023749516	-0.024453582	-0.025761667	-0.009065091	-0.001787047	0.007017408	0.014165322	0.053623254	0.069175957	0.04211914	0.024001538	0.070765934
Forest of Dean	-0.017471104	-0.024099152	-0.033106418	0.041179015	0.054747079	-0.020265285	-0.056647056	-0.056933902	-0.043727013	-0.002835901	0.013850333	0.025308877	0.035644111	0.054884977	0.029512019	0.035380583	0.007350199	-0.031751435
Fylde	-0.121496655	-0.066272075	-0.037561572	-0.055014035	-0.126349113	-0.099378995	-0.07116916	-0.060493384	-0.05563924	-0.013799084	0.029565685	0.073683121	0.077222026	0.087056551	0.124597032	0.135148187	0.146414869	0.153681631
Gateshead	-0.067078026	-0.059801452	-0.059761265	-0.013975145	-0.001508699	0.007687746	0.030041001	-0.003980872	-0.037059753	-0.028736881	-0.010252728	0.023063362	0.015250195	0.001527244	0.001121325	0.017000509	0.043024453	-0.00307625
Gedling	-0.049614097	-0.029582477	-0.016123863	-0.032593056	-0.073267497	-0.002216652	-0.01909438	-0.00513902	0.007349697	0.014484727	0.022076634	0.034039062	0.015668071	0.046764724	0.030274921	0.030062162	0.059131737	-0.003797353
Gloucester	0.013149516	0.009773065	0.005027346	0.013302167	-0.023958702	-0.024588591	0.013233819	0.01231587	-0.01040614	0.016047103	0.035727061	0.044596578	0.028597658	0.026611504	0.034181191	0.042577883	-0.00678052	0.011167324
Gosport	-0.076888823	-0.042046683	-0.006182414	0.003393752	-0.078196839	-0.066693691	-0.054209544	-0.062685568	-0.043569957	-0.008535058	0.024541484	0.057958944	0.070073336	0.102882449	0.138616005	0.089870107	0.082324679	0.074720807
Gravesham	0.056183539	0.033364284	0.044022635	0.020731365	-0.049080995	0.010215316	0.0366457	0.015312427	0.011540972	0.017339963	-0.005255861	0.004458546	-0.032643371	-0.051149676	-0.05295546	-0.030278985	-0.004153949	-0.03380727
Great Yarmouth	-0.022747226	-0.035412891	-0.032755326	-0.019356206	-0.008143188	-0.03082925	-0.015309313	-0.070078074	-0.083643389	-0.055109426	-0.021913381	-0.009344183	0.030259985	0.058111454	0.082958	0.076504826	0.041978275	0.070464742
Greenwich	0.088717899	0.058295542	0.039364043	-0.002980078	-0.017335466	0.025786147	0.061248497	0.082487799	0.085439273	0.036119204	0.006386897	-0.012768313	-0.022955959	-0.052145855	-0.039616751	-0.0664144	-0.077117001	-0.089583801
Guildford	-0.033617298	-0.000347609	0.009471426	0.09164004	0.274107751	0.157805219	0.023587915	0.007311147	0.036598972	-0.011818358	-0.028441997	-0.044679242	-0.056338591	-0.088105718	-0.089078235	-0.093672651	-0.069468124	-0.02330716
Hackney and City of London	0.040581697	0.010661473	0.014547776	-0.033545746	-0.073068474	0.016289385	0.076292681	0.053080547	-0.00675236	-0.011485371	-0.028232804	-0.05830242	-0.027687488	-0.031868186	-0.046343744	-0.070834021	-0.052585284	-0.066752601
Halton	-0.019466685	0.003574002	0.022139419	-0.012460183	-0.057176876	-0.018541235	-0.006131974	-0.025798635	-0.027223827	0.002757147	-0.009994153	0.035236307	0.047890251	0.059648821	0.001762755	-0.035603751	-0.05292008	-0.128373289
Hambleton	-0.037075194	-0.036351994	-0.03861673	-0.037808551	-0.013979909	-0.013562082	-0.011264092	-0.032522783	-0.043120705	-0.029685008	-0.001779081	-0.000285109	-0.004079694	0.000309132	0.001274922	0.008927673	0.027722143	-0.015590347
Hammersmith and Fulham	-0.075747029	-0.067223133	-0.09224775	-0.145844437	-0.005299551	-0.048248072	-0.075157314	-0.078576875	-0.021762976	0.010153492	-0.010170829	-0.048502434	-0.008414489	0.011306773	0.056642052	0.037236495	0.010926183	0.026898927
Harborough	0.008034792	0.021805129	0.055861918	0.029852083	-0.014557063	-0.020427496	-0.01198138	0.009374159	0.052325673	0.062195718	0.04471759	0.010405206	-0.004100688	-0.007574625	-0.00254955	-0.026852498	-0.011245275	-0.02307154
Haringey	-0.000902675	-0.035408999	-0.005227656	-0.019729963	-0.071570004	-0.066324822	-0.0377523	0.012388873	0.033676111	0.03641298	0.016264355	-0.017828428	-0.005969728	0.002149652	-0.016491819	-0.032995948	-0.013863012	-0.068619661
Harlow	0.081492274	0.061175831	0.029442746	-0.02507327	-0.069677018	-0.022819785	0.057244577	0.048817786	0.012952732	-0.019964935	-0.001815099	0.019710985	0.015936486	-0.034844558	-0.051102212	-0.033497278	-0.017685169	0.010406567
Harrogate	-0.028035416	-0.011449406	0.013100517	0.020349714	-0.128385242	-0.044126352	-0.025315659	-0.000569886	0.013945672	0.006374351	0.003441726	-0.006313497	-0.019365626	-0.047943856	-0.039494551	-0.025784616	0.009296153	0.035348471
Harrow	0.028041391	-0.000516712	0.003788364	-0.01273532	-0.107902623	-0.079056865	-0.033040807	-0.002081245	0.013306687	-0.009941553	-0.015614313	0.022279968	0.060582434	0.061391303	0.050693808	0.063391599	0.08625489	0.083442503
Hart	0.015060225	0.048408781	0.055504916	0.00949599	-0.105458421	-0.0635408	-0.020969875	0.03967952	0.101454063	0.054500271	0.032541715	-0.000720288	-0.04079495	-0.051687135	-0.011450811	0.007713082	-0.012569824	-0.020456939
Hartlepool	-0.02858848	-0.005422148	-0.002336369	-0.006833733	-0.008524689	0.011468273	0.004438803	-0.050333998	-0.069179502	-0.030977798	0.003427347	0.036754291	0.017228776	0.021105484	-0.027337082	-0.037689053	0.017964548	-0.021661328
Hastings	-0.047845194	-0.040819568	-0.036277844	-0.025147727	-0.075902063	-0.088973893	-0.052798986	-0.061668764	-0.042797652	0.004674627	0.054731369	0.056259958	0.082276356	0.101078379	0.126029707	0.053493853	0.022371131	0.081227727
Havant	-0.074508453	-0.058676006	-0.024827727	-0.013947065	-0.070983251	-0.051011378	-0.07991341	-0.101251999	-0.083922952	-0.01840753	0.029036081	0.074447733	0.078480752	0.08827709	0.12433228	0.123518437	0.134436319	0.170839095
Havering	0.049035665	0.010607203	0.011876525	0.002014544	-0.031675311	0.047679993	0.044808785	0.033142135	0.014130449	-0.010959141	0.017377678	0.03070799	0.013949009	-0.003763188	0.004270347	0.015177236	0.058118316	0.104401806
Herefordshire, County of	0.000135662	-0.002756547	-0.026204875	-0.026887376	0.033522747	0.050638034	0.053142935	0.023850396	-0.029678619	-0.035574183	-0.025333623	-0.024055539	0.008807345	0.004079189	-0.020387763	-0.004361118	0.008247041	0.002613147
Hertsmere	0.039264352	0.044522556	0.048370722	0.002142509	-0.070000047	-0.032556863	-0.015500997	0.027337459	0.047405714	-0.001902941	0.011333313	0.004822803	-0.029059598	-0.046351558	-0.041253953	-0.038988637	0.007178374	0.051058133
High Peak	-0.031782252	-0.037685483	-0.02785451	-0.013925316	0.02611707	0.026900084	-0.000336059	-0.010927452	-0.025879038	0.00683048	0.018487367	0.016028996	0.001681623	-0.017013736	-0.040050242	-0.057803035	-0.082311328	-0.114288025
Hillingdon	0.094906307	0.066244021	0.046568732	0.041726444	0.045164632	0.083269719	0.093165922	0.105132287	0.083587927	0.006312581	-0.001338674	-0.00496605	-0.035318997	-0.087281937	-0.102641906	-0.09084157	-0.052171279	-0.064045229
Hinckley and Bosworth	-0.001237562	-0.007289594	-0.003006823	-0.017115067	-0.036013226	0.022275098	0.025677648	0.016014096	0.015799049	0.031942938	0.019485768	0.016178613	0.012206295	0.053030876	0.031903909	0.016494622	-0.012670867	-0.020163717
Horsham	0.003400467	0.009410527	0.035163196	0.022711832	-0.048741561	-0.03295994	-0.024270022	0.018640264	0.039292701	0.023153432	0.040208139	0.03445516	0.015180979	0.010393597	0.009928734	0.027619356	0.0443814	0.061779536
Hounslow	0.062888617	0.047274118	0.009684317	-0.033700184	-0.077209555	-0.029071616	0.04791804	0.076813997	0.079919418	0.011073429	-0.010598993	-0.023795797	-0.002501228	-0.009227273	-0.051770374	-0.045239486	-0.06167255	-0.118739494
Huntingdonshire	0.0428247	0.016697875	-0.011591636	-0.0142123	-0.011687864	0.04729907	0.077184891	0.050766309	0.044157275	0.019843176	-0.002864134	-0.013197246	-0.037683325	-0.041867673	-0.046213967	-0.056691525	-0.071060314	-0.093225427
Hyndburn	0.022096006	0.013888049	0.010020754	-0.004449338	-0.022413237	0.005266217	-0.006180005	-0.029415637	-0.050295931	-0.016391274	-0.022238296	-0.026659654	-0.027866516	-0.014413228	-0.007218694	-0.027904866	-0.045006007	-0.100556617
Ipswich	0.011646644	-0.008055182	-0.008982789	-0.032048801	-0.054706589	-0.008205392	0.035758086	0.00859731	-0.012329402	-0.01562578	-0.017032785	-0.00939886	0.026662405	0.028320941	0.01962519	0.004756122	0.02825398	0.040892294
Isle of Wight	-0.086477293	-0.092399492	-0.066274224	-0.046470534	-0.047140345	-0.085285231	-0.086075402	-0.103157705	-0.082254822	-0.042187566	-0.003194983	0.022337031	0.070840872	0.09851667	0.125308279	0.115050704	0.086000572	0.118481351
Islington	-0.07472695	-0.089399506	-0.087160997	-0.040742207	0.19105843	0.10163091	0.002366006	-0.061870455	-0.071049881	-0.013299126	-0.016110533	-0.024829935	0.008155887	0.01890192	0.061297651	0.038592891	0.036025931	0.037608574
Kensington and Chelsea	-0.162624373	-0.124907654	-0.114132937	-0.156641226	-0.141955935	-0.209997377	-0.234195786	-0.112161523	-0.040529224	0.009363112	0.0216731	0.032412579	0.096289416	0.172795132	0.243900682	0.222850457	0.19333026	0.213235569
Kettering	0.077091159	0.065826448	0.049652128	0.017229302	-0.023227095	0.037993002	0.061326368	0.060778677	0.058929823	0.044601447	0.012514476	-0.024121589	-0.031147715	-0.015025994	-0.018972066	-0.055678368	-0.085221007	-0.071296766
King's Lynn and West Norfolk	0.030798652	-0.000857664	-0.037138072	-0.050915896	0.019362157	-0.007675511	0.036671765	-0.015441852	-0.046637229	-0.05579011	-0.053336215	-0.041171252	-0.009591982	0.00728105	0.022314815	0.041797588	0.041109819	0.021929191
Kingston upon Hull, City of	-0.006009225	-0.014405933	-0.030517053	-0.034568459	0.084068853	0.052234043	0.012324117	-0.054884345	-0.06624886	-0.05073907	-0.029281228	0.003613058	0.011770601	0.015582457	0.003061433	-0.019271652	-0.020681684	-0.093486747
Kingston upon Thames	0.008996176	0.025869557	0.020238638	-0.020169904	0.01696281	-0.015784507	0.013579949	0.063992626	0.089679462	0.052957876	0.01027267	-0.000434134	0.000674491	0.01507705	0.017273931	0.006123742	-0.020177635	0.046131395
Kirklees	0.021571464	0.023916696	0.030308688	0.029060354	0.028459734	0.020083487	0.005422525	0.008702751	-0.000369051	0.009214223	-0.011626408	-0.014432613	-0.020761451	-0.015377217	-0.0319864	-0.041103399	-0.044570288	-0.080735229
Knowsley	0.031736681	-0.00765636	-0.010472716	-0.006269275	-0.008351907	0.039778215	0.005097498	-0.054323521	-0.085513119	-0.036102597	0.005589615	0.066847667	0.062956971	0.007141014	-0.069805264	-0.051186346	-0.001640196	-0.051216025
Lambeth	-0.070106719	-0.080160098	-0.069777857	-0.113895008	-0.0293027	0.086338696	0.050061932	-0.028990533	-0.051742678	-0.022693631	-0.005496519	-0.031765279	-0.027143111	-0.056966583	-0.074298809	-0.054795389	-0.047630171	-0.029599726
Lancaster	-0.014184818	-0.029504362	-0.050090173	0.107251076	0.311438168	0.122009419	-0.033368339	-0.043943977	-0.064056353	-0.065030751	-0.057713216	-0.045054561	-0.04937258	-0.046476049	-0.055642619	-0.03880177	-0.036356275	-0.041366125
Leeds	0.027805045	0.002973351	-0.023213962	0.041317078	0.225225585	0.12248131	0.041105052	0.011200776	-0.022117371	-0.040202363	-0.050240622	-0.054319366	-0.066592341	-0.066446981	-0.081143555	-0.078151656	-0.046889272	-0.081787246
Leicester	0.040263014	0.03050721	0.032980129	0.099555823	0.227615284	0.059216286	-0.024788039	-0.044250494	-0.053224672	-0.063156703	-0.077537784	-0.034001205	-0.004616457	-0.00994519	-0.074830109	-0.067277859	-0.063293738	-0.052096127
Lewes	-0.054991865	-0.015483552	-0.002214607	0.005088473	-0.064145873	-0.079333969	-0.068310212	-0.025148221	-0.019181822	-0.00316053	0.013909033	0.011415624	0.023502889	0.052748322	0.063071914	0.081366495	0.090941731	0.165746975
Lewisham	0.038079541	0.01162456	0.000189885	-0.051065155	-0.057144871	-0.010841304	0.009098571	0.050988146	0.048054304	0.047924051	0.024008031	0.006993526	-0.001379335	-0.056633823	-0.066395943	-0.046302705	-0.0294032	-0.03990703
Lichfield	-0.054247639	-0.036942536	-0.024122544	-0.0138762	0.00379033	-0.029331834	-0.03219208	-0.033432866	0.006910277	0.005435593	0.005666745	-0.014448127	-0.004358547	0.006320858	0.068404341	0.082310357	0.017388773	-0.020962761
Lincoln	-0.037713926	-0.076873772	-0.101470095	0.152800136	0.317982138	0.082398466	0.013299294	-0.041313101	-0.079756393	-0.086619179	-0.056644766	-0.019910672	-0.045189168	-0.017910589	-0.038451312	-0.052845002	-0.068021293	-0.011750163
Liverpool	-0.033784489	-0.072232522	-0.082988271	0.046845739	0.195516997	0.080060273	0.005042129	-0.038603677	-0.080126362	-0.05755726	-0.036485816	0.01424333	0.041697916	0.040885782	0.020570703	0.023116344	0.031107271	-0.025307236
Luton	0.094925896	0.077963546	0.067676478	0.029558555	-0.056839655	-0.040226015	0.032056561	0.014617667	-0.009389293	-0.039930736	-0.035641446	-0.027368908	-0.033352837	-0.044046061	-0.063050306	-0.022032174	0.026853869	-0.036635771
Maidstone	0.079818671	0.050108155	0.035991455	0.01266165	0.010581755	0.049946661	0.072054502	0.065666329	0.040937537	0.026242133	0.020140411	-0.008246197	-0.025829569	-0.029007748	-0.009876141	-0.019180878	-0.007907758	-0.022614246
Maldon	-0.044199174	-0.037291474	-0.029237589	-0.005706331	-0.01389337	-0.050734818	-0.080965618	-0.058061156	-0.014311667	0.011466573	0.035590093	0.014219554	0.044649645	0.050660595	0.066830388	0.030558263	0.013332888	-0.012570047
Malvern Hills	-0.074279985	-0.045085931	-0.020576495	-0.015269099	-0.031806938	-0.07028899	-0.100074306	-0.075413409	-0.033201551	-0.030881583	0.00530599	0.01879755	0.032983343	0.057430478	0.062416795	0.074322211	0.092774861	0.120890188
Manchester	0.036251149	0.013795546	-0.000577014	0.068785921	0.272547015	0.184939857	0.084750122	0.01380104	-0.052916544	-0.079180089	-0.089092882	-0.112302504	-0.105069692	-0.12148587	-0.163819388	-0.16229022	-0.171501604	-0.204497716
Mansfield	-0.002434062	-0.009241954	-0.031468861	-0.058084124	-0.050439979	0.018411242	0.022508549	-0.001047948	-0.038163178	-0.001922204	0.024899024	0.051170822	0.042143543	0.037432201	0.014637981	0.012963382	-0.005090982	-0.020415718
Medway	0.045302526	0.031108789	0.027414427	0.028180264	0.009206419	0.069659497	0.044536804	0.019532961	0.008656872	-0.001369605	0.003879546	0.006883141	-0.020777262	-0.033898045	-0.038821762	-0.067621881	-0.084153342	-0.126110033
Melton	-0.007908774	-0.003245614	-0.007564856	-0.021223682	-0.0086803	-0.017279794	-0.031921407	-0.029672261	-0.012365085	0.000985879	0.028826255	-0.008402841	-0.014340028	-0.009318908	-0.034690147	-0.052799359	-0.069496895	-0.071601615
Mendip	0.00544	0.001598167	0.017513351	0.046658845	-0.003898758	-0.034235054	-0.013615092	-0.0254957	-0.004820254	0.00169998	0.013085294	0.000288328	0.008638371	0.011713289	-0.008501502	-0.013438278	-0.002625749	0.016122246
Merton	0.028774106	0.006282625	-0.021757591	-0.100463189	-0.145027539	-0.078300169	0.005341446	0.074472574	0.057169512	0.017534061	0.001419987	-0.02150763	-0.011520526	-0.005866275	-0.031862712	-0.009239919	-0.022557531	-0.007895551
Mid Devon	0.021625258	0.030754324	0.033140252	0.027653533	0.030711212	-0.021646962	0.008605942	-0.00441259	-0.001841115	-0.001836607	-0.022045257	-0.019517271	-0.013886302	-0.001123341	-0.029987242	-0.022699974	-0.043934405	-0.007720565
Mid Suffolk	-0.039636133	-0.011443705	0.013120921	-0.004663515	-0.000474803	0.002465773	0.002622677	0.009620819	-0.007472142	0.004637206	0.006251049	-0.008685859	0.022299304	0.024345793	0.019762318	0.015478874	-0.002267933	-0.007683146
Mid Sussex	0.026999771	0.043621701	0.03796463	0.009148823	-0.090183048	-0.062536621	-0.003799635	0.061659739	0.078833939	0.047522575	0.021737568	0.001323258	-0.011212518	-0.020397751	0.000377788	-0.015292892	0.004448952	0.061194947
Middlesbrough	0.022666224	0.006875459	0.00042781	0.013941856	0.096961254	0.049448154	-0.016941747	-0.080797391	-0.0840651	-0.077679891	-0.037128683	0.010924551	0.026233284	-0.008330509	-0.034361124	-0.025458013	-0.017156891	-0.072224967
Milton Keynes	0.102953152	0.119375993	0.088676542	0.013185937	-0.051741746	0.018215694	0.10441036	0.140626095	0.120998708	0.024873737	-0.018827856	-0.033809528	-0.038327045	-0.058892864	-0.140074612	-0.162002206	-0.201144266	-0.19108925
Mole Valley	-0.05691499	-0.018908278	0.007384591	-0.000891042	-0.092288415	-0.10881686	-0.117901151	-0.047606781	0.034121011	0.012664183	0.031651706	0.026723588	0.010156175	-0.016135924	0.016890296	0.024031411	0.06258196	0.105280184
New Forest	-0.095266489	-0.059181929	-0.053065667	-0.052192135	-0.065346197	-0.087029963	-0.096461729	-0.097442952	-0.06088634	-0.046320738	-0.022972665	0.001445212	0.028678912	0.061699285	0.088088168	0.096944916	0.133441681	0.196038012
Newark and Sherwood	0.013500134	0.017032599	-0.000807848	0.001818749	0.035791952	0.043370766	0.023756167	-0.002964843	-0.000572837	0.008298409	0.005867157	0.001727179	0.003632627	-0.007465139	-0.002132405	-0.003513578	-0.030650148	-0.045982611
Newcastle upon Tyne	-0.046428329	-0.039820445	-0.056092757	0.099605107	0.327145478	0.1795503	0.022335782	-0.042284264	-0.078819607	-0.084679155	-0.075485358	-0.033679949	-0.026019052	-0.049847722	-0.07384463	-0.081343621	-0.049686626	-0.042608237
Newcastle-under-Lyme	-0.075844883	-0.068198123	-0.042398714	0.029165	0.168748309	0.097962987	-0.009093032	-0.033476285	-0.020244346	-0.023656556	-0.020887077	-0.005036623	-0.004913931	0.00367113	0.005370505	0.003835487	0.021408922	-0.007667457
Newham	0.100325056	0.050953387	0.04203885	0.039281107	0.052813054	0.064571216	0.072812946	0.035291819	-0.008993569	-0.002364293	-0.041010545	-0.060517809	-0.041222327	-0.080097869	-0.137148272	-0.126570149	-0.122643279	-0.187607659
North Devon	0.002065336	0.000789594	-0.016943942	-0.033683867	0.005301582	0.008298128	-0.005446895	-0.016578565	-0.031185378	-0.034890779	-0.035716707	-0.027751847	-0.006800282	-0.017705119	0.004519443	0.010717478	0.005375703	0.026892108
North East Derbyshire	-0.067342667	-0.070672148	-0.0532248	-0.058492818	-0.035003143	-0.024488718	-0.044334961	-0.064717378	-0.043645995	-0.00155799	0.012216671	0.01067798	0.042842393	0.045109761	0.073857084	0.075805633	0.04178039	-0.009250204
North East Lincolnshire	-0.00832144	-0.006099638	-0.008308621	-0.032784382	-0.054289023	0.01653049	0.005038552	-0.055295991	-0.070566001	-0.029378954	-0.020134818	0.010250268	0.005138675	-0.004129379	-0.008421098	-0.000702128	0.025831468	-0.002694835
North Hertfordshire	0.045031791	0.047081171	0.012637126	-0.023797152	-0.065214879	-0.006996611	0.044654497	0.088737932	0.087300092	0.020919967	0.00192746	-0.025135134	-0.049449878	-0.066546687	-0.075326853	-0.05337225	-0.008785699	-0.003005312
North Kesteven	0.025205985	0.016913362	-0.00672782	0.003468006	0.008703018	0.039528749	0.071482702	0.031207655	-0.002767733	0.013705172	0.004659042	-0.014657575	-0.02746406	-0.01123419	0.01303686	0.044816111	0.012744044	-0.038177671
North Lincolnshire	0.004679697	0.013461937	0.011476959	-0.016928207	0.005825693	0.02991864	0.052630201	0.009802683	-0.025541317	-0.021484705	-0.018313398	-0.010260187	-0.001242848	-0.007448815	-0.047411027	-0.040745993	-0.04894354	-0.067895162
North Norfolk	-0.105330569	-0.107264178	-0.104412618	-0.098084099	-0.03767394	-0.092142068	-0.073521788	-0.107611729	-0.109504463	-0.089265437	-0.055666944	-0.004277307	0.064278937	0.104488067	0.124117523	0.119874239	0.157104734	0.172988184
North Somerset	-0.01565829	-0.000719133	-0.006113794	-0.019119998	-0.083271616	-0.073884346	-0.038352442	-0.004394826	0.018669379	0.010906535	0.011370864	0.003673648	0.018122771	0.051513147	0.081897672	0.075374287	0.080782444	0.100166564
North Tyneside	-0.062827613	-0.058669821	-0.030222644	-0.064598074	-0.133939528	-0.073493773	-0.019892479	0.005275799	-0.009030467	0.011153834	0.028743097	0.057767024	0.077824232	0.078180868	0.075152461	0.035039721	0.049795863	0.042679875
North Warwickshire	-0.005226995	-0.011502412	-0.03122931	-0.011429088	0.010600179	0.034679275	0.030105307	-0.023424881	-4.14E-05	0.017600915	0.012857973	0.01747426	0.01033623	-0.000257483	0.001557886	-0.006355251	-0.023843466	-0.046573079
North West Leicestershire	0.020241879	0.010932669	0.029266594	0.00610181	0.028913823	0.045915939	0.026926317	0.035606954	0.035946198	0.063155132	0.040623695	0.017797299	0.006722047	0.020289025	0.022729632	-0.023757402	-0.061724901	-0.075415368
Northampton	0.060795712	0.049137565	0.02665848	0.004833155	-0.003192959	-0.013609193	0.047135156	0.055691689	0.031997225	0.002235726	-0.003242698	-0.005032868	-0.01708903	-0.002658388	-0.015975179	-0.050913201	-0.085710045	-0.063730114
Northumberland	-0.023132803	-0.035477458	-0.036151429	-0.032025131	0.021421961	0.008474338	0.01985922	0.007196697	-0.026918359	-0.04711127	-0.038253664	-0.007734628	0.013878184	-0.003953678	-0.033487376	-0.039532732	-0.038335156	-0.066375757
Norwich	-0.057444029	-0.059473995	-0.079961281	0.059399659	0.288092654	0.107444607	0.051931314	-0.00999925	-0.057895142	-0.065114544	-0.068497787	-0.069405126	-0.048082673	-0.02343078	-0.002192612	-0.00370831	-0.024875676	0.033588192
Nottingham	-0.00532812	-0.022402819	-0.027137612	0.162623398	0.352763762	0.110085256	-0.035592975	-0.066092865	-0.083299489	-0.069998679	-0.072906438	-0.067715383	-0.053881267	-0.061798212	-0.083111147	-0.092966677	-0.075388792	-0.073842168
Nuneaton and Bedworth	-0.001567404	-0.006965259	-0.010792026	-0.029516815	-0.062038322	-0.004890072	-0.002578941	-0.014864208	-0.026999162	-0.002473234	0.020688715	0.010169294	0.015330326	0.03810037	0.034917779	0.021161157	-0.003133324	-0.046472698
Oadby and Wigston	-0.085626733	-0.050029601	-0.0278892	0.103637217	0.038948568	-0.231681925	-0.086723243	-0.073081765	-0.055748651	-0.038831849	-0.004994666	0.037637162	0.01272896	0.044954256	0.046414475	0.080232918	0.140161972	0.17090055
Oldham	0.067858589	0.052824276	0.071913374	0.060660934	-0.007793243	0.033228221	0.024841715	-0.002139591	-0.024810024	-0.007581914	-0.012978477	-0.017222767	-0.032666986	-0.03741594	-0.041070818	-0.038114312	-0.073132205	-0.103319944
Oxford	-0.090881139	-0.067083073	-0.051694843	0.113283027	0.389804546	0.125936464	-0.057514671	-0.053959654	-0.091539216	-0.139942286	-0.120021036	-0.129033756	-0.11551104	-0.113374384	-0.131156841	-0.115616044	-0.135370161	-0.080335426
Pendle	0.073393104	0.048091746	0.019745707	-0.005629291	-0.041777664	0.031097806	0.0527995	0.032494843	-0.008079034	-0.039584256	-0.063118554	-0.038085143	-0.021309561	-0.008021309	-0.040617773	-0.070544832	-0.085716189	-0.085854875
Peterborough	0.170594835	0.127430261	0.061426599	0.012507634	0.010151698	0.104838506	0.155618123	0.118566317	0.067214434	-3.78E-05	-0.032982575	-0.059086057	-0.071808405	-0.095435216	-0.137921655	-0.144349203	-0.117676258	-0.100015139
Plymouth	-0.062641639	-0.048480572	-0.054629866	0.016526642	0.128317278	-0.017625248	-0.030742494	-0.053049051	-0.073542338	-0.040285287	-0.014083191	0.008453259	0.028509585	0.046744765	0.084493952	0.073590957	0.046747975	0.024834789
Portsmouth	-0.051282663	-0.039476406	-0.031565946	0.054736995	0.212777388	0.018209992	-0.065218129	-0.098193518	-0.089210853	-0.035702927	-0.023128925	-0.004522797	-0.00485604	0.002090953	0.058630674	0.032040013	0.033250618	0.038938053
Preston	0.032422273	0.002789778	0.002023014	0.030302929	0.208189459	0.113166444	0.013325276	-0.013566628	-0.05347215	-0.047814779	-0.056821739	-0.044409963	-0.079910107	-0.101063364	-0.161380725	-0.128136892	-0.100652081	-0.144898453
Reading	0.039244582	0.015261643	-0.01223764	0.022263217	0.120099333	0.043239817	0.028573155	0.045313593	0.022421442	-0.016565002	-0.032536523	-0.057505933	-0.058538336	-0.084282056	-0.074027519	-0.070249707	-0.066963498	-0.062688169
Redbridge	0.067189491	0.042616129	0.063465719	0.040879578	-0.05681479	-0.03023751	0.015242377	0.039788942	0.056498565	0.006649802	-0.012896614	-0.012045231	0.01766739	-0.000900989	-0.023107287	-0.009881936	-0.01027124	0.012554356
Redcar and Cleveland	-0.034224935	-0.019848683	-0.02413397	-0.032403219	-0.013903347	0.002512664	-0.015186034	-0.066688069	-0.082802269	-0.044044442	-0.007409204	0.024179523	0.025964036	0.026460936	0.031489461	0.047430275	0.034383101	-0.011030581
Redditch	-0.003813838	-0.008615853	0.006987705	-0.040840329	-0.090955168	-0.000374228	0.002033776	0.035125841	-0.005730737	-0.01456925	-0.027793793	-0.026512789	0.023577679	0.060843411	0.003077241	-0.052102803	-0.103635315	-0.100309922
Reigate and Banstead	0.043361935	0.046192736	0.032146829	-0.014309731	-0.110890648	-0.035008195	-0.00179464	0.072869903	0.097832034	0.035077742	0.036471403	0.014527581	-0.012801487	-0.025328342	-0.02172199	-0.029524443	-0.014924029	0.079369736
Ribble Valley	-0.059484438	-0.015055735	0.032979476	0.046945114	-0.007514857	-0.014418032	-0.055947048	-0.042434617	-0.009273555	0.031339318	0.019546458	0.014009941	0.011001909	-0.017648837	-0.010529278	-0.007229511	-0.004091662	-0.001378994
Richmond upon Thames	-0.000755028	0.043369949	0.023503417	-0.055200534	-0.206850728	-0.167596709	-0.030047186	0.088444991	0.146477667	0.086607663	0.049601915	0.023216284	0.011920727	0.019538412	0.029615994	-0.010595072	-0.056441423	0.000507252
Richmondshire	0.03802019	0.002506527	-0.046506469	0.011681223	0.067995586	0.189595851	0.160545893	0.037728804	-0.034543385	-0.038213403	-0.07719665	-0.055830594	-0.052838144	-0.08444904	-0.113214634	-0.115556474	-0.091314401	-0.164302763
Rochdale	0.054045615	0.040618646	0.041098839	0.017333151	-0.007584886	0.040100162	0.028084385	0.007046529	-0.013098874	-0.009373986	-0.011736537	-0.007732548	-0.007440293	-0.018649319	-0.056443843	-0.059019453	-0.088040015	-0.095938108
Rochford	-0.06813754	-0.040184648	-0.005590485	-0.010856736	-0.004370266	-0.034661262	-0.060366425	-0.036691856	0.005953703	0.027637527	0.021065302	0.019233419	0.00991996	0.026672349	0.070366194	0.053706138	0.068856627	0.033869358
Rossendale	0.01199001	0.02392788	0.026869162	0.001168931	-0.041827472	0.01853831	0.018288274	0.010033038	0.022380721	0.031192215	0.019122142	0.01709283	0.003980042	0.003363048	-0.022572337	-0.081549047	-0.094126407	-0.117854021
Rother	-0.108875999	-0.061233099	-0.054031831	-0.055949191	-0.040462091	-0.090957017	-0.119478995	-0.122124627	-0.104403645	-0.056537854	-0.019487152	0.015718953	0.062012897	0.10940458	0.151415784	0.149875621	0.168023131	0.214824046
Rotherham	0.002703543	-0.002455761	0.000441183	-0.003456239	-0.029356178	0.013417876	0.003147125	-0.024512302	-0.044801846	0.001842394	0.002253444	0.012362433	0.013851603	0.002986906	0.011384268	0.013358909	-0.00258434	-0.048525356
Rugby	0.068645438	0.051255475	0.045942985	0.023855456	-0.01342399	0.026878967	0.080686387	0.080837484	0.05475189	0.027931318	-0.010769184	-0.020210126	-0.062899491	-0.071503747	-0.046612363	-0.026543375	-0.038019035	-0.030183815
Runnymede	-0.00527823	-0.029863499	-0.033495722	0.070605753	0.233711	0.15400459	0.006174298	-0.00254255	0.038675209	-0.008366635	-0.001165087	-0.001328159	-0.034556802	-0.065679888	-0.047197189	-0.036031697	0.007892998	0.033013691
Rushcliffe	-0.00919096	0.021342836	0.03204276	-0.017007372	0.032382755	0.006834816	-0.012458736	0.036921473	0.062880383	0.023580446	-0.000151395	-0.006221933	-0.022991543	-0.020765381	-0.014172928	-0.02005326	-0.007459278	0.030028076
Rushmoor	0.019819816	-0.019715739	-0.025231585	-0.056521166	-0.065483184	0.023258811	0.061064906	0.037666182	0.052369247	0.023884453	0.01908542	-0.001673721	-0.054794666	-0.075056695	-0.069626412	-0.075166117	-0.106878958	-0.124625922
Rutland	-0.016093713	-0.048129819	0.010306747	0.0845639	0.026735408	0.023012695	-0.01715974	0.01808321	0.007777681	-0.01283954	-0.019036086	-0.025794015	-0.023499839	0.011763906	0.010476835	0.033611442	0.033611679	0.02231672
Ryedale	-0.006253252	-0.02681208	-0.027868083	-0.002458501	0.06838874	0.002869961	0.006993087	-0.020280553	-0.032885573	-0.019621415	-0.013711732	-0.006075052	0.021950651	0.008865589	-0.009249436	-0.000156653	0.00635116	0.001068662
Salford	0.058205364	0.021762578	0.005266972	0.005693038	0.083707457	0.154550538	0.134931266	0.062180355	-0.019175112	-0.031516926	-0.018036394	-0.013473986	-0.03992494	-0.048609892	-0.057475754	-0.051435946	-0.068142778	-0.089515794
Sandwell	0.055322295	0.057583848	0.058695064	0.025280592	-0.04193175	-0.02638636	0.021109374	0.007688399	-0.003253376	0.002759533	0.010935129	-0.004712319	-0.001355283	-0.000797247	-0.001050075	0.051219427	0.021120375	-0.019424935
Scarborough	-0.042394043	-0.062012974	-0.071634882	-0.06436359	-0.00815876	-0.010107576	-0.051419885	-0.090423111	-0.095577079	-0.075180413	-0.043425562	0.002629398	0.03469801	0.044827071	0.040411583	0.043741204	0.04803902	0.026312065
Sedgemoor	0.023269844	0.013142228	-0.002040142	0.016012871	0.013835698	0.005927443	-0.002244237	-0.025175556	-0.031010116	-0.006802651	0.014496742	0.012567974	0.024497414	0.039976723	0.022539868	0.036364957	0.014692621	0.044350583
Sefton	-0.087588317	-0.071613202	-0.053743266	-0.050121265	-0.116154006	-0.060117721	-0.089034192	-0.106180447	-0.082688082	-0.030178941	0.013953167	0.069272958	0.08295103	0.07045401	0.071996662	0.105569735	0.142051898	0.133240586
Selby	0.056119483	0.022949068	0.010084333	-0.008299915	0.007123682	0.046332567	0.063851087	0.043034336	0.028570859	0.034173098	0.01642122	0.017715116	-0.00442939	-0.019560452	-0.049073525	-0.068676051	-0.069983955	-0.111242211
Sevenoaks	0.027988063	0.053373765	0.049044866	-0.004457656	-0.07279875	-0.060102504	-0.041995031	0.023687086	0.055940084	0.00788713	0.009981494	-0.0154425	-0.030409371	-0.010900609	-0.004457666	-0.011773303	0.006491618	0.039710426
Sheffield	-0.031631155	-0.030625135	-0.01798497	0.063716973	0.243486423	0.153167386	0.016777065	-0.028086176	-0.039892524	-0.033007687	-0.044127046	-0.045005343	-0.062672495	-0.07147692	-0.05844835	-0.04001168	-0.023146686	-0.040473127
Shropshire	-0.019933736	-0.034225657	-0.017430354	0.007523364	0.028117551	0.022478489	0.021991512	-0.005566918	-0.01393844	-0.011970116	-0.011384095	-0.005771642	0.000951157	0.001218802	-0.003983391	0.010780076	0.005475902	-0.001820451
Slough	0.123847205	0.12474801	0.112798713	0.017949925	-0.102506462	-0.104877478	0.025563543	0.114339036	0.099275665	0.013495251	-0.041121885	-0.055801775	-0.042620935	-0.081129064	-0.181473276	-0.136429872	-0.163895514	-0.169684435
Solihull	-0.017230811	0.000842165	0.024162019	0.000940661	-0.065934436	-0.030182654	-0.053873798	-0.038314426	-0.018897606	0.013036787	0.015041575	0.028483128	-0.005265722	0.019270218	0.043895744	0.050192998	0.061158083	0.097059692
Somerset West and Taunton	0.074513	0.068070725	0.062916852	0.064209546	0.060297307	0.081036237	0.082623573	0.058427745	0.038606196	0.058962748	0.075332684	0.097635378	0.126926344	0.151139055	0.138338509	0.151675656	0.166528275	0.218548432
South Bucks	-0.004517018	0.032886225	0.032298595	-0.018404368	-0.080834123	-0.071790555	-0.033357743	0.013371788	0.011202827	0.032749643	0.026256457	0.036007145	0.00889029	-0.033768907	-0.035764824	0.018686867	0.067811105	0.116773262
South Cambridgeshire	0.063605078	0.062340853	0.056261992	0.019697932	-0.062336266	-0.044854513	0.041091186	0.093775877	0.109657103	0.036881411	-0.000226554	-0.038351466	-0.0531918	-0.068950228	-0.068820059	-0.074053313	-0.068917393	-0.043304295
South Derbyshire	0.043239093	0.03432744	0.039800556	0.044657749	0.026068096	0.071825962	0.076679802	0.075398217	0.056685387	0.063367029	0.041213833	0.009044748	-0.007184242	-0.011686167	-0.033973535	-0.061788495	-0.104660105	-0.108866209
South Gloucestershire	0.025290568	0.019146169	0.006236193	0.022157087	0.083523633	0.049707501	0.068850931	0.049744946	0.025568582	0.01391366	0.020037034	-0.008508903	-0.036054718	-0.046769422	-0.02843314	-0.003591064	-0.003113944	-0.016866671
South Hams	-0.080918041	-0.0362754	-0.030804293	-0.018874609	-0.081862937	-0.081725504	-0.075051157	-0.056377421	-0.048159755	-0.047680265	-0.003910514	0.02379874	0.055728101	0.074434993	0.068935487	0.043633472	0.04642683	0.038447088
South Holland	0.050229413	0.00713041	-0.032029366	-0.026515199	0.032396259	0.02642887	0.059852791	0.021468697	0.003296383	-0.023412397	-0.02085597	-0.021536374	-0.009745329	-0.000526755	0.009200491	0.026163897	0.039670005	0.02896124
South Kesteven	0.029021299	0.01869167	0.019850168	0.006260217	-0.034310642	-0.016670337	0.003857178	0.02346279	0.008982975	0.026406859	-0.005283847	0.001049472	0.00343703	0.004067907	0.004124236	-0.003093114	-0.022921883	-0.018756971
South Lakeland	-0.098867077	-0.099108487	-0.059045421	-0.02192049	0.000402781	-0.080402046	-0.073351592	-0.05434312	-0.041306945	-0.03443257	-0.029536858	-0.007559512	0.019055009	0.018535632	0.026732807	0.033879557	0.042273615	0.060725152
South Norfolk	0.038994041	0.043040712	0.031863568	0.020022473	-0.007603809	-0.005590175	0.031851721	0.054229955	0.050242926	0.026148742	-0.000458886	-0.005077282	0.0103037	0.0176083	0.045139611	0.039997285	0.052795827	0.051238204
South Northamptonshire	0.046211565	0.050832717	0.055931467	0.02527308	-0.028910492	-0.000120301	0.003713855	0.040692909	0.073782528	0.067591544	0.038709475	0.013708363	-0.011948783	-0.021894099	-0.007623015	-0.059490836	-0.079727172	-0.09505758
South Oxfordshire	0.035916038	0.030781348	0.028422287	0.004024927	-0.051511098	-0.024108258	0.011868411	0.046628492	0.048709981	0.028524429	0.010065256	-0.018392924	-0.039918516	-0.063402445	-0.038420384	-0.014141061	-0.003040794	-0.010608836
South Ribble	-0.048047268	-0.030281606	-0.018404385	-0.040113484	-0.085672581	-0.030814565	-0.029269254	-0.044867996	-0.015897368	0.006951774	0.018263261	0.018516587	0.015437473	0.040381392	0.043512582	0.041046676	0.015237624	-0.015683813
South Somerset	0.000761843	-0.006306837	-0.013532481	-0.020078866	-0.016255052	-0.000937736	0.000257393	-0.042999648	-0.03374561	-0.033832242	-0.032838691	-0.008598669	0.009667356	0.042904006	0.033393397	0.046010287	0.028088059	0.053651197
South Staffordshire	-0.077145374	-0.082154414	-0.049016231	-0.03313955	0.029584383	0.007205638	-0.042402908	-0.051194822	-0.036341493	-0.001342969	0.02082718	0.034697797	0.025510467	0.031744717	0.038020423	0.083390189	0.060522938	-0.000167345
South Tyneside	-0.066328161	-0.063936466	-0.044785605	-0.053029863	-0.07006422	-0.024344706	-0.025795781	-0.059727059	-0.076118281	-0.025751783	0.030894418	0.077685936	0.083953142	0.070079338	0.041924657	0.036535432	0.054774826	0.028603
Southampton	-0.017900767	-0.030355869	-0.059308472	0.063144167	0.282892554	0.083446064	-0.046074592	-0.054100438	-0.06758399	-0.086140616	-0.061168787	-0.045400902	-0.016248778	-0.006592169	0.014861515	0.003455671	-0.02122725	0.022338361
Southend-on-Sea	-0.024428015	-0.015175703	-0.004874444	-0.039642769	-0.116587332	-0.148015961	-0.081730999	-0.027804549	0.007245214	0.036640863	0.038375761	0.047038462	0.053102031	0.102558675	0.159850765	0.130658925	0.124300191	0.165953353
Southwark	-0.015806393	-0.026131064	-0.04631557	-0.062758933	0.002735895	0.06644827	0.028697953	-0.017122597	-0.012874637	0.009201108	0.009975874	0.009852702	0.004237646	-0.055229557	-0.063312494	-0.063854605	-0.078767575	-0.067705248
Spelthorne	0.008113096	-0.01052459	-0.012439151	-0.054636182	-0.122773265	-0.070689103	-0.028167992	0.042874368	0.048270224	0.030325414	0.026889416	0.04789943	0.001772725	-0.010231911	0.001207946	0.035212644	0.061159006	0.057196867
St Albans	-0.058350729	-0.014575527	-0.006216954	-0.102279048	-0.270848285	-0.17794779	-0.128060353	-0.035907122	0.027217727	-0.043901308	-0.067730262	-0.11143911	-0.145809959	-0.161464291	-0.15543078	-0.156723539	-0.118418754	-0.069577514
St. Helens	0.183115209	0.17397618	0.173192941	0.165194153	0.163648546	0.224356374	0.211563046	0.175726437	0.169625264	0.199093737	0.198615007	0.206396363	0.208885323	0.220530429	0.225680552	0.23170581	0.2201868	0.125075551
Stafford	-0.028362903	-0.032341626	-0.016968422	-0.042989561	0.013213812	0.066913733	0.024895976	0.010169499	-0.002701874	0.004896411	0.001288539	-0.011950517	-0.019999824	-0.003197267	-0.004867991	0.027237494	-0.001256537	-0.040221868
Staffordshire Moorlands	-0.083910708	-0.059536059	-0.036484978	-0.022382985	-0.019613285	-0.032400294	-0.057411474	-0.05913665	-0.024772763	0.014442472	0.004657182	-0.004750079	0.005296604	0.028488588	0.036330484	0.040756894	0.018347829	-0.046295368
Stevenage	0.015995	0.020116241	0.002261108	-0.035094318	-0.069781092	-0.016292291	0.049608003	0.025413128	-0.00880584	6.08E-06	0.040032589	0.044817372	0.026091778	-0.028879206	-0.020403629	-0.012475044	0.022499852	-0.001739822
Stockport	-0.023226631	-0.018167501	0.00052067	-0.041337987	-0.142915256	-0.053804453	-0.033500445	-0.010832582	0.000146038	0.009778322	0.022974271	0.03820178	0.031977285	0.035520165	0.042942886	0.05725424	0.066283443	0.070711377
Stockton-on-Tees	-0.003607001	0.020078681	0.017871167	-0.006426306	-0.021826641	0.030719487	0.032129136	-0.001563115	-0.03022389	-0.019032277	-0.005563579	0.021293652	0.017497343	-0.003675214	-0.038632913	-0.040029434	-0.03341408	-0.057674035
Stoke-on-Trent	0.014903279	0.002175222	-0.003979222	-0.010203492	0.024069129	0.022699182	0.013437625	-0.031425362	-0.058035378	-0.022265377	-0.021591127	-0.001239525	0.021568244	0.023430004	0.021122091	0.019653715	-0.030332746	-0.077255373
Stratford-on-Avon	-0.011072967	-0.031798365	-0.011368662	-0.017258146	-0.003422039	-0.019535099	-0.023647329	-0.016228678	0.003711095	0.008154591	0.003789794	0.005461135	0.001830014	0.006382535	0.041278859	0.035822223	0.062972956	0.061512183
Stroud	-0.026478451	0.003831802	0.01459495	0.00937497	-0.045644608	-0.056347326	-0.043358984	-0.016113365	0.030244217	0.039537973	0.021139829	0.02756786	0.028406733	0.027024866	0.005588132	0.018426511	0.013141587	-0.026378623
Sunderland	-0.078313277	-0.066075571	-0.04948008	-0.047224295	-0.008889468	0.038030326	-0.033392055	-0.069767739	-0.074376038	-0.020336829	0.005309522	0.047540124	0.064737364	0.055767743	0.021907934	0.021898477	0.035453367	-0.045677649
Surrey Heath	-0.043686947	-0.002331255	0.024721279	-0.000545974	-0.085357106	-0.07266866	-0.075538663	-0.00503985	0.047414588	0.055777855	0.040266344	0.028362491	-0.003159671	-0.037314356	-0.013342701	0.016888498	0.036308882	0.043163465
Sutton	0.019464174	0.036925989	0.031625572	-0.021681108	-0.150845737	-0.141772001	-0.032340981	0.057775736	0.079686474	0.057163676	0.057069468	0.029815455	0.028971474	0.027967127	0.065174624	0.047832101	0.058665893	0.062161949
Swale	0.073667294	0.064533489	0.049048458	0.03177951	0.051405344	0.056955039	0.046774718	0.041610631	0.007737857	0.003271028	0.018999546	-0.002492455	0.001166445	-0.009109417	0.004877216	-0.023259752	-0.060868457	-0.086066359
Swindon	0.054443595	0.043626445	0.019879587	-0.00113152	-0.042461916	0.011709311	0.067744383	0.069472581	0.065267398	0.047247408	0.023105129	0.020499347	-0.013996199	-0.05490826	-0.082172119	-0.084820356	-0.092489593	-0.078836398
Tameside	0.004756942	0.00279164	-0.004800521	-0.027431267	-0.064286251	0.008591061	-0.001192727	-0.025315312	-0.032031804	0.003978168	0.031008146	0.035460632	0.005866772	0.015278899	0.014561334	-0.000129859	-0.024064474	-0.097504776
Tamworth	-0.051357818	-0.030415466	-0.012544956	-0.032849872	-0.084263228	-0.058040464	-0.021086186	-0.040833286	-0.043984547	0.018195126	-0.007190522	0.005161165	0.034466523	0.061166424	0.059711312	0.033691964	-0.048474071	-0.098343124
Tandridge	0.031841245	0.019215885	0.02891865	0.012928175	-0.068588697	-0.05558063	-0.011295886	0.039091176	0.040886609	0.022009836	0.032647526	0.007567214	-0.012147149	-0.02962444	-0.012279492	-0.017899516	-0.017617703	0.062572635
Teignbridge	-0.0317231	-0.029882464	-0.031760439	-0.032270552	-0.055203015	-0.031738835	-0.016552515	-0.021432697	-0.028229321	-0.01816514	0.01489931	0.031466617	0.055346554	0.070768681	0.078048139	0.064062201	0.053334409	0.111275113
Telford and Wrekin	0.050755815	0.061293555	0.046672142	0.040253973	0.077397157	0.042532061	0.044683192	0.044577639	0.015198149	0.02078055	0.008911849	-0.014083227	-0.022995076	-0.019441095	-0.05963273	-0.048117498	-0.093900495	-0.165594192
Tendring	-0.037417215	-0.046167973	-0.045670773	-0.044805735	-0.042749366	-0.058766009	-0.115294509	-0.125810593	-0.095556343	-0.060491574	-0.021674208	0.019274568	0.065366827	0.121399547	0.173761826	0.166700131	0.162850064	0.162102502
Test Valley	0.051265936	0.04144227	0.015308382	0.000161733	-0.029942131	0.006225318	0.021096696	0.038307247	0.046861219	0.028709623	0.012381767	0.003252801	-0.014391156	-0.021887009	-0.005420614	-0.013828302	0.004515027	0.000615938
Tewkesbury	0.095669948	0.050231777	0.017403316	-0.00382146	-0.025565377	0.050694763	0.068285016	0.086228982	0.048543373	0.025016687	0.026770592	0.01568681	0.012153853	0.027189069	0.011814946	0.042995648	0.035415061	0.02428961
Thanet	-0.01768975	-0.00724184	0.010861337	-0.010945643	-0.051447067	-0.049897526	-0.056725221	-0.054738646	-0.059052278	-0.027963603	-0.003565081	0.02837061	0.060601962	0.100432028	0.125751149	0.105123633	0.082894389	0.108070131
Three Rivers	0.003038562	0.041087292	0.059043909	0.007531093	-0.098904267	-0.031948239	-0.043790672	0.056055026	0.091664945	0.038450675	0.035406728	0.02356798	-0.008056695	-0.038508413	-0.026339656	-0.034576241	0.017979705	0.052435095
Thurrock	0.133733932	0.097652142	0.083464981	0.027049522	-0.012653679	0.055518358	0.113160715	0.099636662	0.093668533	0.035135534	0.008274959	-0.033703926	-0.073091029	-0.080358395	-0.109602525	-0.138139108	-0.159932685	-0.176387665
Tonbridge and Malling	0.043161353	0.047769749	0.066507452	0.058854693	-0.031219705	-0.014703836	-0.016550364	0.03174224	0.067227723	0.053829374	0.03362999	0.009613208	-0.018808788	-0.039592967	-0.011811981	-0.006546451	-0.003434086	-0.042642304
Torbay	-0.091595726	-0.076019544	-0.058060331	-0.061017331	-0.141053537	-0.104953278	-0.115220726	-0.133884181	-0.089335705	-0.021047909	0.027683239	0.072354046	0.107190011	0.15250465	0.183463145	0.17393575	0.168603312	0.194989117
Torridge	-0.002479904	0.000822606	-0.040278216	-0.021949722	0.004145644	-0.009054967	-0.021182691	-0.032706959	-0.042978728	-0.032633666	-0.023063103	0.012354254	0.054591686	0.068868716	0.039962808	0.02930541	0.026827123	0.008997515
Tower Hamlets	0.065072439	0.052585188	0.048097227	0.036517095	0.124756964	0.11754228	0.098192639	0.05021342	0.029913635	-0.000253788	-0.072597304	-0.111768857	-0.049697623	-0.058717386	-0.116355649	-0.104524077	-0.089057967	-0.090474089
Trafford	-0.003128704	0.035057117	0.06235616	-0.001611036	-0.15607928	-0.080501874	-0.017825099	0.036539245	0.061293498	0.038757391	0.028230273	0.024980405	-0.00475486	-0.021875212	-0.030861606	-0.008529126	0.011141883	0.036912707
Tunbridge Wells	-0.011578815	0.030151523	0.06765954	0.026253121	-0.094504446	-0.074199731	0.006653478	0.03832104	0.059958849	0.042455379	0.016499376	-0.031196646	-0.051671391	-0.076105441	-0.068427701	-0.065395576	-0.058552236	0.040538261
Uttlesford	0.097786384	0.076614855	0.080585854	0.058321711	0.02243065	0.003772841	0.034549229	0.080996745	0.091567546	0.067409557	0.039449442	0.023365984	-0.010932067	-0.04972113	-0.054479413	-0.069416002	-0.051349771	-0.027302195
Vale of White Horse	0.079025302	0.046306028	0.042910315	0.037271413	0.010004567	0.03319878	0.0951783	0.083759388	0.077176566	0.022178893	0.001495456	-0.000100706	-0.024757236	-0.036114702	-0.037514557	-0.028430391	-0.002193511	0.012126846
Wakefield	0.02405054	0.002164143	-0.006431739	-0.032720921	-0.031384546	0.041086286	0.048737919	0.005040302	-0.016824258	0.022363941	0.026253895	0.030284942	0.023792602	0.019382422	0.012964357	0.004107581	-0.013716435	-0.048728343
Walsall	0.041550133	0.03002247	0.044636471	0.02786376	-0.037641207	0.000641278	0.006255305	-0.01750978	-0.037217303	-0.002049477	-0.004726021	0.00521221	-0.002878632	0.00679776	0.012745512	0.064740548	0.043798317	0.004255225
Waltham Forest	0.072068868	0.028980607	0.005500081	-0.027680232	-0.094217017	-0.045835162	0.029293677	0.038131022	0.029620389	0.025330153	-0.005107351	-0.031557914	-0.017106555	-0.036817623	-0.047172471	-0.042435819	-0.028767301	-0.020222247
Wandsworth	-0.011291734	-0.053795653	-0.112599064	-0.164290979	-0.067952177	0.075424898	0.085927631	0.050177463	0.001522085	-0.020206011	-0.060950581	-0.09790616	-0.070265485	-0.044725954	-0.03738123	-0.027554183	-0.032955939	-0.047624597
Warrington	-0.022598926	-0.007857672	-0.001805635	-0.010031806	-0.064271333	-0.004216559	0.00566591	0.006520641	0.010333963	0.031889188	0.038086693	0.031986475	-0.003314569	-0.007584508	0.002074331	0.020293937	-0.013638794	-0.076509598
Warwick	-0.022224743	-0.032544553	-0.035097892	0.012837837	0.21073998	0.156220519	-0.02749192	0.013936085	0.021783228	-0.013053887	-0.030390038	-0.04468822	-0.06027217	-0.053799528	-0.054954227	-0.036325363	-0.02959206	0.014169304
Watford	0.05787128	0.050176379	0.044909916	-0.011824574	-0.126839075	-0.055747081	0.044514657	0.08722298	0.082582838	0.026427358	0.003386003	-0.015827549	-0.012362498	-0.039231513	-0.033309729	-0.018747407	-0.002312812	0.007674775
Waverley	-0.00072326	0.03138988	0.054522613	0.064705361	-0.060246963	-0.164294541	-0.108238871	-0.008428695	0.06294195	0.030746313	-0.00066861	-0.018924185	-0.036493777	-0.03950135	-0.015297543	0.011805196	0.043533532	0.105288197
Wealden	-0.02675009	-0.011741106	0.015335521	0.003337826	-0.036112542	-0.061551995	-0.066353966	-0.033428024	-0.020965314	0.00722713	0.028464333	0.024315201	0.037489432	0.044810944	0.078700551	0.069089672	0.069761948	0.101613117
Wellingborough	0.056751676	0.063140565	0.042614457	0.007682929	-0.033788926	-0.032075903	0.030335508	0.029026765	0.0288419	0.017317797	-0.000881517	-0.01489309	-0.008585527	-0.002338652	-0.005196452	-0.032460297	-0.077083629	-0.07216249
Welwyn Hatfield	0.032164084	0.026340072	0.000470501	0.084344573	0.30076166	0.143084608	0.084199356	0.053948371	0.013142609	-0.032732289	-0.038011068	-0.023689585	-0.06199572	-0.108895613	-0.112014956	-0.092596326	-0.028419642	0.031471918
West Berkshire	0.027402157	0.037427824	0.043927084	0.044182751	-0.045538706	-0.02628281	0.004116218	0.020834539	0.061596598	0.033229924	0.004150867	-0.012056526	-0.032164632	-0.058957041	-0.071156638	-0.082456266	-0.097515637	-0.103177728
West Devon	-0.036518633	-0.035292684	-0.015055953	-0.030806831	-0.035051912	-0.057339514	-0.030857942	-0.011613899	-0.060489717	-0.036496786	-0.019324187	0.009632291	0.027047341	0.019555232	0.031192344	0.003936294	6.02E-05	0.025006643
West Lancashire	-0.051807582	-0.032854718	-0.014238741	0.070825948	0.170272375	0.022798023	-0.080692925	-0.101650083	-0.069013888	-0.016295254	-0.016636801	-0.003669151	-0.002645204	-0.003464839	0.003758843	0.02531184	0.021584573	-0.032657506
West Lindsey	0.028790138	-0.000940186	-0.004585912	8.03E-06	0.033245813	0.01790668	-0.004817469	-0.001417794	-0.025611887	-0.007201619	-0.008510722	0.006893323	0.019340637	0.014759118	0.018443453	0.008176437	-0.018041978	-0.059857682
West Oxfordshire	0.020498085	0.041133702	0.003124781	-0.015063887	-0.023765687	0.032291729	0.054864276	0.053452613	0.023805249	0.006121611	-0.01443609	-0.016471092	-0.038354019	-0.046781988	-0.043624002	-0.025911717	-0.029447439	0.012077867
West Suffolk	0.057734153	0.027703976	-0.026508324	-0.046880342	0.074456589	0.087700513	0.107361937	0.029684201	-0.05200413	-0.05934805	-0.069074374	-0.085723635	-0.086729861	-0.075004045	-0.053779151	-0.051020048	-0.045965793	-0.01699159
Westminster	-0.073277864	-0.034181131	-0.055316123	-0.027528991	0.012646194	-0.019684542	-0.002222567	0.032842733	0.04574291	0.054143931	0.042703911	0.018687289	0.082119321	0.122228181	0.137366724	0.12204749	0.143952975	0.160537731
Wigan	-0.043875288	-0.028749785	-0.008109771	-0.024610673	-0.075088903	-0.0076176	-0.006005362	-0.024843736	-0.021522922	0.033642185	0.039277453	0.02623814	0.007288017	0.037158818	0.049065606	0.042826724	-0.037866306	-0.113785161
Wiltshire	0.039345234	0.041154102	0.03142933	0.017558145	-0.002768412	0.017563923	0.04326354	0.027077317	0.023287066	0.019318908	-0.00135359	-0.011510565	-0.023359147	-0.034202027	-0.038891414	-0.0326114	-0.031758478	-0.014649199
Winchester	0.000998575	0.026419758	0.042231159	0.111406862	0.146656972	-0.024379186	-0.043217222	0.003097271	0.047241192	-0.004553397	-0.013653109	-0.027005518	-0.031644016	-0.046688534	-0.039912898	-0.027717626	-0.015610047	0.050555093
Windsor and Maidenhead	-0.001237711	0.021776282	0.056474794	0.036314561	-0.12959171	-0.064539059	-0.005886564	0.048047487	0.08335769	0.047541676	0.021328698	0.000261942	-0.044363938	-0.052096157	-0.039341644	-0.030509032	-0.005552617	0.044839445
Wirral	-0.062550491	-0.041021396	-0.016441405	-0.03197651	-0.123323471	-0.064585033	-0.067274547	-0.077559205	-0.056256318	-0.014463195	0.014757686	0.053358697	0.054729175	0.076722908	0.064093479	0.077258983	0.064947301	0.08121347
Woking	0.023613005	0.037692494	0.031364219	-0.047381953	-0.18173516	-0.088644284	-0.024384732	0.063116874	0.11170533	0.019666686	0.004836566	-0.010057529	-0.026237468	-0.040200605	-0.069846787	-0.060914778	-0.027607603	0.036002472
Wokingham	0.01844196	0.084273615	0.079662086	0.046867421	-0.085241925	-0.090933842	-0.011418191	0.063055573	0.116974947	0.068252099	0.034968242	0.023117748	-0.003244303	-0.038733512	-0.022131667	-0.023793739	-0.008973184	-0.009485111
Wolverhampton	0.025367304	0.022485726	0.020668771	-0.009383194	-0.028065099	-0.016714016	-0.000239265	-0.02886733	-0.025422965	0.007851179	-0.003234611	0.004960429	0.015560548	0.028772034	0.021051605	0.076120248	0.065191686	0.059423921
Worcester	-0.06072518	-0.046094331	-0.030887657	0.015904777	0.090886456	0.029068843	-0.034286383	-0.02790326	-0.017900434	-0.001637594	0.000596524	0.003417342	-0.001756831	0.025193115	0.022759879	0.02575805	-0.000481104	9.69E-05
Worthing	-0.081893888	-0.046995284	-0.026153565	-0.062192106	-0.174843129	-0.132828784	-0.069463212	-0.023368393	0.019418128	0.036207188	0.053450904	0.058414119	0.064700897	0.105754825	0.171233559	0.159084629	0.163569364	0.217586125
Wychavon	7.88E-05	0.000837879	0.00067747	-0.014440076	-0.022373838	-0.01959762	-0.0075036	-0.012395661	-0.001794131	0.020341761	0.025122928	0.026819091	0.04739059	0.058715937	0.057372851	0.05459852	0.032765136	0.064225296
Wycombe	0.035483286	0.035626237	0.040831235	0.020840103	-0.040345652	-0.042892307	-0.022018207	0.02892315	0.052042713	0.012196463	-0.01334783	-0.045221212	-0.055953015	-0.068103192	-0.064952767	-0.041849834	-0.034352809	-0.025795336
Wyre	-0.095667775	-0.08677863	-0.036592507	-0.039043785	-0.058109687	-0.045651404	-0.074934075	-0.080842856	-0.091030846	-0.036338722	-0.003144164	0.030281759	0.050801298	0.083198551	0.102527598	0.142276982	0.135018989	0.117972659
Wyre Forest	-0.02075975	-0.039189147	-0.048417192	-0.053302415	-0.053239114	-0.021433918	-0.027934675	-0.061875998	-0.023247069	-0.0027405	0.008147267	-0.013863483	0.007842888	0.07129934	0.097554245	0.086330936	0.05917291	0.027498942
York	-0.083770125	-0.074869303	-0.071056768	0.102517318	0.304682031	0.130435298	0.030809857	-0.021186749	-0.030688848	-0.04137066	-0.046553454	-0.045337776	-0.046622757	-0.04734476	-0.034946367	-0.031497991	0.008422274	0.005008561
