# Supplementary material for: Population density and spreading of COVID-19 in England and Wales
Source: PLoS One. 2022 Mar 31;17(3):e0261725. doi: 10.1371/journal.pone.0261725 (PMC8970409; doi:10.1371/journal.pone.0261725)
Supplement: S1 File — (ZIP) [file pone.0261725.s019.zip]

Archive with 11 entries (11 files):
- code_version2.r
- importing_shapefiles_LTLA.R
- UK_daily_cases.xlsx
- UK_daily_deaths.xlsx
- UK_daily_residuals_cases.xlsx
- UK_daily_residuals_deaths.xlsx
- UK_daily_total.xlsx
- UK_regions.xlsx
- UK_age.xlsx
- age_residuals.csv
- age_code.R
