# Supplementary material for: Population density and spreading of COVID-19 in England and Wales
Source: PLoS One. 2022 Mar 31;17(3):e0261725. doi: 10.1371/journal.pone.0261725 (PMC8970409; doi:10.1371/journal.pone.0261725)
Supplement: S1 File — (ZIP) [file pone.0261725.s019.zip › code_version2.r]

#download data using API from Piblic Health England

library(httr)

#' Extracts paginated data by requesting all of the pages
#' and combining the results.
#'
#' @param filters    API filters. See the API documentations for 
#'                   additional information.
#'                   
#' @param structure  Structure parameter. See the API documentations 
#'                   for additional information.
#'                   
#' @return list      Comprehensive list of dictionaries containing all 
#'                   the data for the given ``filter`` and ``structure`.`
get_paginated_data <- function (filters, structure) {
  
  endpoint     <- "https://api.coronavirus.data.gov.uk/v1/data"
  results      <- list()
  current_page <- 1
  
  repeat {
    
    httr::GET(
      url   = endpoint,
      query = list(
        filters   = paste(filters, collapse = ";"),
        structure = jsonlite::toJSON(structure, auto_unbox = TRUE),
        page      = current_page
      ),
      timeout(10)
    ) -> response
    
    # Handle errors:
    if ( response$status_code >= 400 ) {
      err_msg = httr::http_status(response)
      stop(err_msg)
    } else if ( response$status_code == 204 ) {
      break
    }
    
    # Convert response from binary to JSON:
    json_text <- content(response, "text")
    dt        <- jsonlite::fromJSON(json_text)
    results   <- rbind(results, dt$data)
    
    if ( is.null( dt$pagination$`next` ) ){
      break
    }
    
    current_page <- current_page + 1;
    
  }
  
  return(results)
  
}


# Create filters:
query_filters <- c(
  "areaType=LTLA"
)


# Create the structure as a list or a list of lists:
query_structure <- list(
  date       = "date", 
  name       = "areaName", 
  code       = "areaCode", 
  daily      = "newCasesBySpecimenDate",
  cumulative = "cumCasesBySpecimenDate"
)


# Create the structure as a list or a list of lists:
query_structure <- list(
  date       = "date", 
  name       = "areaName", 
  code       = "areaCode", 
  daily      = "newDeaths28DaysByDeathDate"
)


result <- get_paginated_data(query_filters, query_structure)

list(
  "Shape"                = dim(result),
  "Data (first 3 items)" = result[0:3, 0:-1]
) -> report

print(report)

#library(xlsx)
#write.xlsx(result, "C:/Users/Owner/Desktop/paper_V3/result.xlsx")

write.csv(result, "C:/Users/Owner/Desktop/paper_V3/result.csv")
#make sure to put this data into a .xlsx format for the code to continue to work


#format all UK cases
library(plyr)

dat<-seq( as.Date("2020-03-01"), by=1, len=446)

       
#uk daily cases
output <- matrix(ncol=446, nrow=337)

i=91

for(i in 1:length(dat)){
  
  
  data<-result
  dates<-as.Date(data$date)
  
  data<-data.frame(dates, result$name, result$code, result$daily)
  #data<- rio::import("C:/Users/Owner/Desktop/paper_V3/result.xlsx")
  #data<- rio::import("C:/Users/Owner/Desktop/paper_V3/result.csv")
  #data<-subset(data, data$date=="2020-04-30")               
  data<-subset(data, data$date==dat[i])               
  colnames(data)[2]<-"Area name"
  
  #UK_regions<- rio::import("C:/Users/Owner/Desktop/paper_V3/UK_regions.xlsx")
  
  
  p<-merge(UK_regions, data, by="Area name",all.x=TRUE)
  
  p <- replace(p$result.daily, is.na(p$result.daily),0)
  
  
  output[,i]<-p
  
}
a<-output
output <- data.frame(output)


library(xlsx)
write.csv(output, "C:/Users/Owner/Desktop/paper_V3/output5.csv")


#uk daily deaths
output <- matrix(ncol=446, nrow=337)

i=348

for(i in 1:length(dat)){
  
  
  data<-result
  dates<-as.Date(data$date)
  
  data<-data.frame(dates, result$name, result$code, result$daily)
  #data<- rio::import("C:/Users/Owner/Desktop/paper_V3/result.xlsx")
  #data<- rio::import("C:/Users/Owner/Desktop/paper_V3/result.csv")
  #data<-subset(data, data$date=="2020-04-30")               
  data<-subset(data, data$date==dat[i])               
  colnames(data)[2]<-"Area name"
  
  #UK_regions<- rio::import("C:/Users/Owner/Desktop/paper_V3/UK_regions.xlsx")
  
  
  p<-merge(UK_regions, data, by="Area name",all.x=TRUE)
  
  p <- replace(p$result.daily, is.na(p$result.daily),0)
  
  
  output[,i]<-p
  
}
a<-output
output <- data.frame(output)


library(xlsx)
write.csv(output, "C:/Users/Owner/Desktop/paper_V3/output2.csv")


#Import Datasets

#daily UK COVID-19 cases (raw)
daily_cases<-rio::import("C:/Users/Owner/Desktop/COVID/paper_V4/UK_daily_cases.xlsx")


#daily UK COVID-19 mortality (raw)
daily_deaths<-rio::import("C:/Users/Owner/Desktop/COVID/paper_V4/UK_daily_deaths.xlsx")


#regions (densities)
UK_regions<- rio::import("C:/Users/Owner/Desktop/COVID/Paper_V4/UK_regions.xlsx")

#mortality (densities)
#UK_death<- rio::import("C:/Users/Owner/Desktop/paper_V3/data/UK_mortality_cases.xlsx")


#sum of UK COVID-19 cases
UK_daily_total<-rio::import("C:/Users/Owner/Desktop/COVID/paper_v4/UK_daily_total.xlsx")


#set seed
set.seed(300)


#scaling plots


#UK daily cases scaling plots
daily_cases
COVID<-daily_cases
#COVID<-cum_cases
#names = as.Date(colnames(COVID))
names<-0:447
i=2
for(i in 2:length((COVID))){
  
  mypath <- file.path("C:/Users/Owner/Desktop/COVID/paper_v4/daily_Uk_cases_scaling plots",paste("", names[i], ".jpg", sep = ""))
  mytitle = paste("", names[i])
  
  x<-log10(UK_regions$Population/UK_regions$`Total Area (Hectares)`)
  y<-log10(COVID[,i]/UK_regions$`Total Area (Hectares)`)
  y[y == "-Inf"] <- NA
  
  co<-data.frame(x,y)
  co<-na.omit(co)

  plot(co[,1],co[,2], cex=1, col="blue", pch=16,cex.lab=1.5, cex.axis=2, xlab="", ylab="", xlim=c(-0.7,2.3), ylim=c(-6,0))
  
  abline(lm(co[,2]~co[,1]), col="Red", lwd=2)
  
  dev.copy(png, mypath, width=480, height=480)
  dev.off()
}


#UK daily death scaling plots

COVID<-daily_deaths

names<-0:447
i=9
for(i in 442:length((COVID))){
  
  mypath <- file.path("C:/Users/Owner/Desktop/COVID/paper_v4/daily_uk_death_scaling_plots",paste("", names[i], ".jpg", sep = ""))
  mytitle = paste("", names[i])
  
  x<-log10(UK_regions$Population/UK_regions$`Total Area (Hectares)`)
  y<-log10(COVID[,i]/UK_regions$`Total Area (Hectares)`)
  y[y == "-Inf"] <- NA
  
  co<-data.frame(x,y)
  co<-na.omit(co)
  
  plot(co[,1],co[,2], cex=1, col="blue", pch=16,cex.lab=1.5, cex.axis=2, xlab="", ylab="")

  
  abline(lm(co[,2]~co[,1]), col="Red", lwd=2)
  
  dev.copy(png, mypath, width=480, height=480)
  dev.off()
}


#obtain daily variance and beta for cases

beta<-data.frame(intercept=integer(),beta=integer())
var1<-data.frame(var=integer())

for(i in 2:length((daily_cases))){
  x<-log10(UK_regions$Population/UK_regions$`Total Area (Hectares)`)
  y<-log10(daily_cases[,i]/UK_regions$`Total Area (Hectares)`)
  y[y == "-Inf"] <- NA
  data<-data.frame(x,y)
  names(data)[1]<-"x"
  names(data)[2]<-"y"
  
  model<-lm(data$y~data$x)
  a<-model$residuals
  
  #b<-sqrt(sum(a^2)/(150-2))
  
  b<-var(a)
  
  
  
  beta[nrow(beta) + 1,] = model$coefficients
  var1[nrow(var1) + 1,] = b
  
  
}

#export results
library(xlsx)
write.xlsx(beta, "C:/Users/Owner/Desktop/COVID/paper_V4/daily_beta_cases.xlsx")
write.xlsx(var1, "C:/Users/Owner/Desktop/COVID/paper_v4/daily_variance_cases.xlsx")


#plot variance

index<-1:446
par(mar = c(5, 5, 1.4, 5))
plot(index, var1$var, pch=19, type="p", ylab=expression(hat(sigma)^2), 
     cex.lab=1.5, las=1, xlab="Day Number", cex=0.2)

#March 2020
abline(v=1, col="grey", lty=2)
#April 2020
abline(v=31, col="grey", lty=2)
#May 2020
abline(v=61, col="grey", lty=2)
#June 2020
abline(v=92, col="grey", lty=2)
#July 2020
abline(v=122, col="grey", lty=2)
#August 2020
abline(v=153, col="grey", lty=2)
#September 2020
abline(v=184, col="grey", lty=2)
#October 2020
abline(v=214, col="grey", lty=2)
#November 2020
abline(v=244, col="grey", lty=2)
#December 2020
abline(v=275, col="grey", lty=2)
#January 2021
abline(v=306, col="grey", lty=2)
#February 2021
abline(v=337, col="grey", lty=2)
#March 2021
abline(v=365, col="grey", lty=2)
#April 2021
abline(v=396, col="grey", lty=2)
#May 2021
abline(v=426, col="grey", lty=2)


text(15,0.2,"March", cex=0.7)
text(46,0.2,"April", cex=0.7)
text(76,0.2,"May", cex=0.7)
text(107,0.2,"June", cex=0.7)
text(137,0.2,"July", cex=0.7)
text(168,0.2,"August", cex=0.7)
text(199,0.2,"September", cex=0.7)
text(229,0.2,"October", cex=0.7)
text(259,0.2,"November", cex=0.7)
text(290,0.2,"December", cex=0.7)
text(318 ,0.2,"January", cex=0.7)
text(353 ,0.2,"February", cex=0.7)
text(380 ,0.2,"March", cex=0.7)
text(411 ,0.2,"April", cex=0.7)
text(441 ,0.2,"May", cex=0.7)


mypath <- file.path("C:/Users/Owner/Desktop/COVID/paper_v4",paste("", "variance_cases.pdf", sep = ""))
mytitle = paste("")
dev.copy(pdf, mypath,width=12, height=4)
dev.off()


#plot daily beta cases

#all beta values

par(mar = c(5, 5, 1.4, 5))

barplot(UK_daily_total$`Daily cases (Total)`, ylab="", xlab="", las=2, cex.axis = 1, yaxt='n')

axis(side = 4, labels = TRUE)
mtext("Number of Cases", side = 4, line = 3)

par(new=TRUE)

plot(index,beta$beta, pch=19, type="p", ylab=expression(beta), 
     cex.lab=1.2, las=2, xlab="Day Number", cex=0.2, col="blue")


abline(h=1, col="red", lwd=1, lty=2)

#March 2020
abline(v=1, col="grey", lty=2)
#April 2020
abline(v=31, col="grey", lty=2)
#May 2020
abline(v=61, col="grey", lty=2)
#June 2020
abline(v=92, col="grey", lty=2)
#July 2020
abline(v=122, col="grey", lty=2)
#August 2020
abline(v=153, col="grey", lty=2)
#September 2020
abline(v=184, col="grey", lty=2)
#October 2020
abline(v=214, col="grey", lty=2)
#November 2020
abline(v=244, col="grey", lty=2)
#December 2020
abline(v=275, col="grey", lty=2)
#January 2021
abline(v=306, col="grey", lty=2)
#February 2021
abline(v=337, col="grey", lty=2)
#March 2021
abline(v=365, col="grey", lty=2)
#April 2021
abline(v=396, col="grey", lty=2)
#May 2021
abline(v=426, col="grey", lty=2)


text(15,1.27,"March", cex=0.7)
text(46,1.27,"April", cex=0.7)
text(76,1.27,"May", cex=0.7)
text(107,1.27,"June", cex=0.7)
text(137,1.27,"July", cex=0.7)
text(168,1.27,"August", cex=0.7)
text(199,1.27,"September", cex=0.7)
text(229,1.27,"October", cex=0.7)
text(259,1.27,"November", cex=0.7)
text(290,1.27,"December", cex=0.7)
text(318 ,1.27,"January", cex=0.7)
text(353 ,1.27,"February", cex=0.7)
text(380 ,1.27,"March", cex=0.7)
text(411 ,1.27,"April", cex=0.7)
text(441 ,1.27,"May", cex=0.7)


mypath <- file.path("C:/Users/Owner/Desktop/COVID/paper_V4",paste("", "daily_UK_beta_cases.pdf", sep = ""))
mytitle = paste("")
dev.copy(pdf, mypath,width=12, height=4)
dev.off()


#obtain daily variance and beta for death

#daily UK COVID-19 cases (raw)
daily_death_false<-rio::import("C:/Users/Owner/Desktop/COVID/paper_V4/UK_daily_deaths_false 0's.xlsx")


i=2
beta<-data.frame(intercept=integer(),beta=integer())
var1<-data.frame(var=integer())


i=2

for(i in 2:length((daily_death_false))){
  x<-log10(UK_regions$Population/UK_regions$`Total Area (Hectares)`)
  y<-log10(daily_death_false[,i]/UK_regions$`Total Area (Hectares)`)
  y[y == "-Inf"] <- NA
  data<-data.frame(x,y)
  names(data)[1]<-"x"
  names(data)[2]<-"y"
  
  
  model<-lm(data$y~data$x, na.action=na.exclude)
  a<-model$residuals
  
  b<-var(a)
  
  beta[nrow(beta) + 1,] = model$coefficients
  var1[nrow(var1) + 1,] = b
  
  
}
library(xlsx)
write.xlsx(beta, "C:/Users/Owner/Desktop/COVID/paper_v4/beta_deaths.xlsx")
write.xlsx(var1, "C:/Users/Owner/Desktop/COVID/paper_v4/variance_deaths.xlsx")


# presentation of variance (death)


var1[c(1:8),]<-0
var1[172,]<-0
var1[440,]<-0


index<-1:446
par(mar = c(5, 5, 1.4, 5))
plot(index, var1$var, pch=19, type="p", ylab=expression(hat(sigma)^2), 
     cex.lab=1.5, las=1, xlab="Day Number", cex=0.2)


#March 2020
abline(v=1, col="grey", lty=2)
#April 2020
abline(v=31, col="grey", lty=2)
#May 2020
abline(v=61, col="grey", lty=2)
#June 2020
abline(v=92, col="grey", lty=2)
#July 2020
abline(v=122, col="grey", lty=2)
#August 2020
abline(v=153, col="grey", lty=2)
#September 2020
abline(v=184, col="grey", lty=2)
#October 2020
abline(v=214, col="grey", lty=2)
#November 2020
abline(v=244, col="grey", lty=2)
#December 2020
abline(v=275, col="grey", lty=2)
#January 2021
abline(v=306, col="grey", lty=2)
#February 2021
abline(v=337, col="grey", lty=2)
#March 2021
abline(v=365, col="grey", lty=2)
#April 2021
abline(v=396, col="grey", lty=2)
#May 2021
abline(v=426, col="grey", lty=2)


text(15,0.16,"March", cex=0.7)
text(46,0.16,"April", cex=0.7)
text(76,0.16,"May", cex=0.7)
text(107,0.16,"June", cex=0.7)
text(137,0.16,"July", cex=0.7)
text(168,0.16,"August", cex=0.7)
text(199,0.16,"September", cex=0.7)
text(229,0.16,"October", cex=0.7)
text(259,0.16,"November", cex=0.7)
text(290,0.16,"December", cex=0.7)
text(318 ,0.16,"January", cex=0.7)
text(353 ,0.16,"February", cex=0.7)
text(380 ,0.16,"March", cex=0.7)
text(411 ,0.16,"April", cex=0.7)
text(441 ,0.16,"May", cex=0.7)


mypath <- file.path("C:/Users/Owner/Desktop/COVID/paper_v4",paste("", "variance_daily_death.pdf", sep = ""))
mytitle = paste("")
dev.copy(pdf, mypath,width=12, height=4)
dev.off()


# presentation of beta (death)

#plot daily beta cases
#all beta values
par(mar = c(5, 5, 1.4, 5))

barplot(UK_daily_total$`Daily Deaths (Total)`, ylab="", xlab="", las=2, cex.axis = 1, yaxt='n')
#title(xlab="Time"
#,mgp=c(5.5,1,0))

axis(side = 4, labels = TRUE)
mtext("Number of Deaths", side = 4, line = 3)

beta[c(1:8),]<-0
beta[172,]<-0
beta[440,]<-0


par(new=TRUE)

plot(index,beta$beta, pch=19, type="p", ylab=expression(beta), 
     cex.lab=1.2, las=2, xlab="Day Number", mgp=c(3.5, 0.8, 0), xaxt='n', cex=0.2, col="blue")
axis(side = 1, at=1:446)
abline(h=1, col="red", lwd=1, lty=2)


#March 2020
abline(v=1, col="grey", lty=2)
#April 2020
abline(v=31, col="grey", lty=2)
#May 2020
abline(v=61, col="grey", lty=2)
#June 2020
abline(v=92, col="grey", lty=2)
#July 2020
abline(v=122, col="grey", lty=2)
#August 2020
abline(v=153, col="grey", lty=2)
#September 2020
abline(v=184, col="grey", lty=2)
#October 2020
abline(v=214, col="grey", lty=2)
#November 2020
abline(v=244, col="grey", lty=2)
#December 2020
abline(v=275, col="grey", lty=2)
#January 2021
abline(v=306, col="grey", lty=2)
#February 2021
abline(v=337, col="grey", lty=2)
#March 2021
abline(v=365, col="grey", lty=2)
#April 2021
abline(v=396, col="grey", lty=2)
#May 2021
abline(v=426, col="grey", lty=2)


text(15,1.8,"March", cex=0.7)
text(46,1.8,"April", cex=0.7)
text(76,1.8,"May", cex=0.7)
text(107,1.8,"June", cex=0.7)
text(137,1.8,"July", cex=0.7)
text(168,1.8,"August", cex=0.7)
text(199,1.8,"September", cex=0.7)
text(229,1.8,"October", cex=0.7)
text(259,1.8,"November", cex=0.7)
text(290,1.8,"December", cex=0.7)
text(318 ,1.8,"January", cex=0.7)
text(353 ,1.8,"February", cex=0.7)
text(380 ,1.8,"March", cex=0.7)
text(411 ,1.8,"April", cex=0.7)
text(441 ,1.8,"May", cex=0.7)


mypath <- file.path("C:/Users/Owner/Desktop/COVID/paper_v4",paste("", "daily_UK_beta_deaths.pdf", sep = ""))
mytitle = paste("")
dev.copy(pdf, mypath,width=12, height=4)
dev.off()


#UK_daily_residuals_cases
resdat = matrix(NA, 337, length((daily_cases)))

for(i in 2:length((daily_cases))){
  
  
  x<-log10(UK_regions$`Total Area (Hectares)`/UK_regions$`Total Area (Hectares)`)
  y<-log10(daily_cases[,i]/UK_regions$`Total Area (Hectares)`)
  y[y == "-Inf"] <- NA
  
  #y<-y[[1]]
  
  
  model<-lm(y~x, na.action=na.exclude)
  model$residuals
  model$coefficients
  
  resdat[,i] = resid(model)
  
}


library(xlsx)
write.xlsx(resdat, "C:/Users/Owner/Desktop/COVID/paper_v4/UK_daily_residuals_cases.xlsx")


#UK_daily_residuals_death
resdat = matrix(NA, 337, length((daily_death_false)))
i=17
for(i in 2:length((daily_death_false))){
  
  
  x<-log10(UK_regions$`Total Area (Hectares)`/UK_regions$`Total Area (Hectares)`)
  y<-log10(daily_death_false[,i]/UK_regions$`Total Area (Hectares)`)
  y[y == "-Inf"] <- NA
  
  #y<-y[[1]]
  
  
  model<-lm(y~x, na.action=na.exclude)
  model$residuals
  model$coefficients
  
  resdat[,i] = resid(model)
  
}

#resdat[is.na(resdat)] <- 0

library(xlsx)
write.xlsx(resdat, "C:/Users/Owner/Desktop/COVID/paper_v4/UK_daily_residuals_deaths.xlsx")


library(sf)
library(raster)
library(dplyr)
library(spData)
library(tmap)    # for static and interactive maps
library(ggplot2) # tidyverse data visualization package
library(rgdal)
library("png")
library(rgeos)

#geomapping

#obtain shp and shp_england from running the code in importing_shapefiles_LTLA.R
#shp includes all LTLAs in england and wales for geomapping cases and
#shp_england excludes all welsh regions for geomapping deaths

#loop creating daily cases geomaps

#loop

names = 1:500
#import residuals
residuals<-rio::import("C:/Users/Owner/Desktop/COVID/paper_v4/UK_daily_residuals_cases.xlsx")

i=2

for(i in 2:length(residuals)){
  
  #mypath <- file.path("C:/Users/Owner/Desktop/paper_V3/geo_plots",paste("", names[i], ".png", sep = ""))
  mytitle = paste(names[i],".png")
  
  
  
  s<-data.frame(residuals[,i])
  shp$"Residuals"<-s[,1]
  p<-tm_shape(shp) +
    tm_borders()+
    tm_fill(col="Residuals",n=13 ,palette = c( "slateblue4","slateblue3", "slateblue2", "slateblue1", "skyblue", "lightcyan", "snow", "tan1", "orangered", "red", "red2", "red3", "red4") , textNA = "No Confirmed Cases", breaks=c(-2.4, -2, -1.6, -1.2, -0.8, -0.4, 0, 0.4, 0.8, 1.2, 1.6, 2, 2.4))+
    tm_borders(lwd=0.5)
  
  
  tmap_save(p, filename=mytitle)
  #save_tmap(p, filename=mytitle)
}


#loop creating daily deaths geomaps
#library(xlsx)
#write.xlsx(shp_england$region, "C:/Users/Owner/Desktop/wales_regions.xlsx")

#import residuals
residuals<-rio::import("C:/Users/Owner/Desktop/COVID/paper_v4/UK_daily_residuals_deaths.xlsx")

names = 1:500

i=10

for(i in 2:length(residuals)){
  
  #mypath <- file.path("C:/Users/Owner/Desktop/paper_V3/geo_plots",paste("", names[i], ".png", sep = ""))
  mytitle = paste(names[i],".png")
  
  
  
  s<-data.frame(residuals[,i])
  shp_england$"Residuals"<-s[,1]
  p<-tm_shape(shp_england) +
    tm_borders()+
    tm_fill(col="Residuals",n=13 ,palette = c( "slateblue4","slateblue3", "slateblue2", "slateblue1", "skyblue", "lightcyan", "snow", "tan1", "orangered", "red", "red2", "red3", "red4") , textNA = "No Confirmed Cases", breaks=c(-2.4, -2, -1.6, -1.2, -0.8, -0.4, 0, 0.4, 0.8, 1.2, 1.6, 2, 2.4))+
    tm_borders(lwd=0.5)
  
  
  tmap_save(p, filename=mytitle)
  #save_tmap(p, filename=mytitle)
}


#distribution fitting for cases

library(lubridate)
library(fitdistrplus)
library(fGarch)
library(glogis)

#LTLA parameter estimations and moments
gl_parameters<-data.frame(location=integer(),scale=integer(), shape=integer())
normal_parameters<-data.frame(mean=integer(), sd=integer())
skewed_norm_parameters<-data.frame(mean=integer(),sd=integer(),skewness=integer())

gl_moments<-data.frame(mean=integer(),variance=integer(),skewness=integer())

norm_aic_bic<-data.frame(aic=integer(), bic=integer())
gl_aic_bic<-data.frame(aic=integer(), bic=integer())


size<-data.frame(n=integer())

#daily cases
for(i in 2:length(daily_cases)){
  
  x<-log10(UK_regions$Population/UK_regions$`Total Area (Hectares)`)
  y<-log10(daily_cases[,i]/UK_regions$`Total Area (Hectares)`)
  
  y[y == "-Inf"] <- NA
  data<-data.frame(x,y)
  names(data)[1]<-"x"
  names(data)[2]<-"y"
  
  data<-na.omit(data)
  
  model<-lm(data$y~data$x)
  
  data<-model$residuals
  
  a<-glogisfit(data)
  skewed_normal<-snormFit(data)
  mean_norm<-mean(data)
  sd_norm<-sd(data)
  
  length<-length(model$residuals)
  
  fit.normal <- fitdist(data, "norm")
  aic_norm<-fit.normal$aic
  bic_norm<-fit.normal$bic
  
  
  gl_aic<-AIC(a)
  gl_bic<-BIC(a)
  
  
  gl_parameters[nrow(gl_parameters) + 1,] = a$parameters
  normal_parameters[nrow(normal_parameters) + 1,] = c(mean_norm, sd_norm)
  skewed_norm_parameters[nrow(skewed_norm_parameters) + 1,] = skewed_normal$par
  
  gl_moments[nrow(gl_moments) + 1,] = a$moments
  
  
  norm_aic_bic[nrow(norm_aic_bic) + 1,] = c(aic_norm, bic_norm)
  gl_aic_bic[nrow(gl_aic_bic) + 1,] = c(gl_aic, gl_bic)
  
  size[nrow(size) + 1,]=length
  
  
}


#gl_parameters
#normal_parameters
#skewed_norm_parameters
#gl_moments


index<-1:446


#par(mfrow = c(3,1),
    #oma = c(5,4,0,0) + 0.1,
    #mar = c(0,5,1,1) + 0.1)


#GL moments (skewness)

par(mar = c(5, 5, 1.4, 5))

plot(index, gl_moments$skewness, pch=19, type="p", cex.lab=1.5, las=1, ylab="Skewness", xlab="Day Number", cex=0.2)
#March 2020
abline(v=1, col="grey", lty=2)
#April 2020
abline(v=31, col="grey", lty=2)
#May 2020
abline(v=61, col="grey", lty=2)
#June 2020
abline(v=92, col="grey", lty=2)
#July 2020
abline(v=122, col="grey", lty=2)
#August 2020
abline(v=153, col="grey", lty=2)
#September 2020
abline(v=184, col="grey", lty=2)
#October 2020
abline(v=214, col="grey", lty=2)
#November 2020
abline(v=244, col="grey", lty=2)
#December 2020
abline(v=275, col="grey", lty=2)
#January 2021
abline(v=306, col="grey", lty=2)
#February 2021
abline(v=337, col="grey", lty=2)
#March 2021
abline(v=365, col="grey", lty=2)
#April 2021
abline(v=396, col="grey", lty=2)
#May 2021
abline(v=426, col="grey", lty=2)


text(15,1,"March", cex=0.7)
text(46,1,"April", cex=0.7)
text(76,1,"May", cex=0.7)
text(107,1,"June", cex=0.7)
text(137,1,"July", cex=0.7)
text(168,1,"August", cex=0.7)
text(199,1,"September", cex=0.7)
text(229,1,"October", cex=0.7)
text(259,1,"November", cex=0.7)
text(290,1,"December", cex=0.7)
text(318 ,1,"January", cex=0.7)
text(353 ,1,"February", cex=0.7)
text(380 ,1,"March", cex=0.7)
text(411 ,1,"April", cex=0.7)
text(441 ,1,"May", cex=0.7)


mypath <- file.path("C:/Users/Owner/Desktop/COVID/paper_v4/",paste("", "skewness_cases.pdf", sep = ""))
mytitle = paste("")
dev.copy(pdf, mypath,width=12, height=4)
dev.off()


#observation plot over time

plot(1:446, size$n, ylab="Regions with Confirmed Cases", xlab="Day Number", type="p", cex=0.5, pch=19)

#March 2020
abline(v=1, col="grey", lty=2)
#April 2020
abline(v=31, col="grey", lty=2)
#May 2020
abline(v=61, col="grey", lty=2)
#June 2020
abline(v=92, col="grey", lty=2)
#July 2020
abline(v=122, col="grey", lty=2)
#August 2020
abline(v=153, col="grey", lty=2)
#September 2020
abline(v=184, col="grey", lty=2)
#October 2020
abline(v=214, col="grey", lty=2)
#November 2020
abline(v=244, col="grey", lty=2)
#December 2020
abline(v=275, col="grey", lty=2)
#January 2021
abline(v=306, col="grey", lty=2)
#February 2021
abline(v=337, col="grey", lty=2)
#March 2021
abline(v=365, col="grey", lty=2)
#April 2021
abline(v=396, col="grey", lty=2)
#May 2021
abline(v=426, col="grey", lty=2)

text(15,300,"March", cex=0.7)
text(46,300,"April", cex=0.7)
text(76,300,"May", cex=0.7)
text(107,300,"June", cex=0.7)
text(137,300,"July", cex=0.7)
text(168,300,"August", cex=0.7)
text(199,300,"September", cex=0.7)
text(229,300,"October", cex=0.7)
text(259,300,"November", cex=0.7)
text(290,300,"December", cex=0.7)
text(318 ,300,"January", cex=0.7)
text(353 ,300,"February", cex=0.7)
text(380 ,300,"March", cex=0.7)
text(411 ,300,"April", cex=0.7)
text(441 ,300,"May", cex=0.7)


mypath <- file.path("C:/Users/Owner/Desktop/COVID/paper_v4/",paste("", "number of case observations.pdf", sep = ""))
mytitle = paste("")
dev.copy(pdf, mypath,width=12, height=4)
dev.off()


#AIC BIC scores over time

index=1:446
par(mar = c(1,4.1,1,1) + 0.1,mfrow=c(2,1))

a<-(norm_aic_bic$aic)-(gl_aic_bic$aic)
b<-(norm_aic_bic$bic)-(gl_aic_bic$bic)


plot(a, type="h", ylab="AIC Score Difference", xlab="")


#March 2020
abline(v=1, col="grey", lty=2)
#April 2020
abline(v=31, col="grey", lty=2)
#May 2020
abline(v=61, col="grey", lty=2)
#June 2020
abline(v=92, col="grey", lty=2)
#July 2020
abline(v=122, col="grey", lty=2)
#August 2020
abline(v=153, col="grey", lty=2)
#September 2020
abline(v=184, col="grey", lty=2)
#October 2020
abline(v=214, col="grey", lty=2)
#November 2020
abline(v=244, col="grey", lty=2)
#December 2020
abline(v=275, col="grey", lty=2)
#January 2021
abline(v=306, col="grey", lty=2)
#February 2021
abline(v=337, col="grey", lty=2)
#March 2021
abline(v=365, col="grey", lty=2)
#April 2021
abline(v=396, col="grey", lty=2)
#May 2021
abline(v=426, col="grey", lty=2)


text(15,80,"March", cex=0.7)
text(46,80,"April", cex=0.7)
text(76,80,"May", cex=0.7)
text(107,80,"June", cex=0.7)
text(137,80,"July", cex=0.7)
text(168,80,"August", cex=0.7)
text(199,80,"September", cex=0.7)
text(229,80,"October", cex=0.7)
text(259,80,"November", cex=0.7)
text(290,80,"December", cex=0.7)
text(318 ,80,"January", cex=0.7)
text(353 ,80,"February", cex=0.7)
text(380 ,80,"March", cex=0.7)
text(411 ,80,"April", cex=0.7)
text(441 ,80,"May", cex=0.7)


plot(b, type="h", ylab="BIC Score Difference", xlab="")


#March 2020
abline(v=1, col="grey", lty=2)
#April 2020
abline(v=31, col="grey", lty=2)
#May 2020
abline(v=61, col="grey", lty=2)
#June 2020
abline(v=92, col="grey", lty=2)
#July 2020
abline(v=122, col="grey", lty=2)
#August 2020
abline(v=153, col="grey", lty=2)
#September 2020
abline(v=184, col="grey", lty=2)
#October 2020
abline(v=214, col="grey", lty=2)
#November 2020
abline(v=244, col="grey", lty=2)
#December 2020
abline(v=275, col="grey", lty=2)
#January 2021
abline(v=306, col="grey", lty=2)
#February 2021
abline(v=337, col="grey", lty=2)
#March 2021
abline(v=365, col="grey", lty=2)
#April 2021
abline(v=396, col="grey", lty=2)
#May 2021
abline(v=426, col="grey", lty=2)


text(15,75,"March", cex=0.7)
text(46,75,"April", cex=0.7)
text(76,75,"May", cex=0.7)
text(107,75,"June", cex=0.7)
text(137,75,"July", cex=0.7)
text(168,75,"August", cex=0.7)
text(199,75,"September", cex=0.7)
text(229,75,"October", cex=0.7)
text(259,75,"November", cex=0.7)
text(290,75,"December", cex=0.7)
text(318 ,75,"January", cex=0.7)
text(353 ,75,"February", cex=0.7)
text(380 ,75,"March", cex=0.7)
text(411 ,75,"April", cex=0.7)
text(441 ,75,"May", cex=0.7)


mypath <- file.path("C:/Users/Owner/Desktop/COVID/paper_v4/",paste("", "AIC_BIC_score_cases.pdf", sep = ""))
mytitle = paste("")
dev.copy(pdf, mypath,width=12, height=4)
dev.off()


#histogram daily plot for cases
#ltla histograms

#for loop
library(lubridate)
library(fitdistrplus)
library(fGarch)
library(glogis)
names=seq(ymd("2020-02-29"),ymd("2021-05-21"), by="day")


i=447

for(i in 2:length(daily_cases)){
  
  
  mypath <- file.path("C:/Users/Owner/Desktop/COVID/paper_v4/residual_case_histograms",paste("", names[i], ".jpg", sep = ""))
  mytitle = paste("", names[i])
  
  
  x<-log10(UK_regions$Population/UK_regions$`Total Area (Hectares)`)
  y<-log10(daily_cases[,i]/UK_regions$`Total Area (Hectares)`)
  
  y[y == "-Inf"] <- NA
  data<-data.frame(x,y)
  names(data)[1]<-"x"
  names(data)[2]<-"y"
  
  data<-na.omit(data)
  
  model<-lm(data$y~data$x)
  
  data<-model$residuals
  
  a<-glogisfit(data)
  skewed_normal<-snormFit(data)
  
  par(mar = c(5, 8, 1.4, 0.1))
  
  hist(data,  breaks = 20, w=10, prob = TRUE, xlab = "Residuals", main = paste(names[i]), ylim=c(0,6), xlim=c(-1,1.5), cex.lab=2, cex.main=2, cex.axis=2)
  
  #gl
  curve(dglogis(x, a$parameters[1], a$parameters[2], a$parameters[3]), add = TRUE, col = "black", lwd = 2)
  #normal
  curve(dnorm(x,mean(data), sd(data)), add = TRUE, col = "red", lwd = 2, lty=2)

  
  legend("topright", title="Fitted Distribution", legend=c("GL", "Normal"), col=c("black", "red"), lty=1:2, cex=2,lwd=2, bty="n")
  
  
  dev.copy(png, mypath, width=800, height=480)
  dev.off()
}


#distribution fitting for death
library(lubridate)
library(fitdistrplus)
library(fGarch)
library(glogis)

#LTLA parameter estimations and moments
gl_parameters<-data.frame(location=integer(),scale=integer(), shape=integer())
normal_parameters<-data.frame(mean=integer(), sd=integer())
skewed_norm_parameters<-data.frame(mean=integer(),sd=integer(),skewness=integer())

gl_moments<-data.frame(mean=integer(),variance=integer(),skewness=integer())

norm_aic_bic<-data.frame(aic=integer(), bic=integer())
gl_aic_bic<-data.frame(aic=integer(), bic=integer())

size<-data.frame(n=integer())
i=186

for(i in 2:length(daily_death_false)){
  
  x<-log10(UK_regions$Population/UK_regions$`Total Area (Hectares)`)
  y<-log10(daily_death_false[,i]/UK_regions$`Total Area (Hectares)`)
  
  y[y == "-Inf"] <- NA
  data<-data.frame(x,y)
  names(data)[1]<-"x"
  names(data)[2]<-"y"
  
  data<-na.omit(data)
  
  model<-lm(data$y~data$x)
  length<-length(model$residuals)
  
  data<-model$residuals
  
  a<-glogisfit(data)
  #skewed_normal<-snormFit(data)
  mean_norm<-mean(data)
  sd_norm<-sd(data)
  
  
  
  #fit.normal <- fitdist(data, "norm")
  #aic_norm<-fit.normal$aic
  #bic_norm<-fit.normal$bic
  
  
  gl_aic<-AIC(a)
  gl_bic<-BIC(a)
  
  
  gl_parameters[nrow(gl_parameters) + 1,] = a$parameters
  normal_parameters[nrow(normal_parameters) + 1,] = c(mean_norm, sd_norm)
  skewed_norm_parameters[nrow(skewed_norm_parameters) + 1,] = skewed_normal$par
  
  gl_moments[nrow(gl_moments) + 1,] = a$moments
  
  
  norm_aic_bic[nrow(norm_aic_bic) + 1,] = c(aic_norm, bic_norm)
  gl_aic_bic[nrow(gl_aic_bic) + 1,] = c(gl_aic, gl_bic)
  
  
  size[nrow(size) + 1,]=length
  
  
}

#gl_parameters
#normal_parameters
#skewed_norm_parameters
#gl_moments
#size


#gl moments plots for death (skewness)


index<-1:446


p<-gl_moments$skewness
p[1:8]<-0
p[172]<-0
p[440]<-0


plot(index, p, pch=19, type="p", cex.lab=1.5, las=1, ylab="Skewness", xlab="Day Number", cex=0.2)

#March 2020
abline(v=1, col="grey", lty=2)
#April 2020
abline(v=31, col="grey", lty=2)
#May 2020
abline(v=61, col="grey", lty=2)
#June 2020
abline(v=92, col="grey", lty=2)
#July 2020
abline(v=122, col="grey", lty=2)
#August 2020
abline(v=153, col="grey", lty=2)
#September 2020
abline(v=184, col="grey", lty=2)
#October 2020
abline(v=214, col="grey", lty=2)
#November 2020
abline(v=244, col="grey", lty=2)
#December 2020
abline(v=275, col="grey", lty=2)
#January 2021
abline(v=306, col="grey", lty=2)
#February 2021
abline(v=337, col="grey", lty=2)
#March 2021
abline(v=365, col="grey", lty=2)
#April 2021
abline(v=396, col="grey", lty=2)
#May 2021
abline(v=426, col="grey", lty=2)


text(15,1,"March", cex=0.7)
text(46,1,"April", cex=0.7)
text(76,1,"May", cex=0.7)
text(107,1,"June", cex=0.7)
text(137,1,"July", cex=0.7)
text(168,1,"August", cex=0.7)
text(199,1,"September", cex=0.7)
text(229,1,"October", cex=0.7)
text(259,1,"November", cex=0.7)
text(290,1,"December", cex=0.7)
text(318,1,"January", cex=0.7)
text(353,1 ,"February", cex=0.7)
text(380,1 ,"March", cex=0.7)
text(411, 1,"April", cex=0.7)
text(441, 1,"May", cex=0.7)


mypath <- file.path("C:/Users/Owner/Desktop/COVID/paper_v4/",paste("", "skewness_death.pdf", sep = ""))
mytitle = paste("")
dev.copy(pdf, mypath,width=12, height=4)
dev.off()


#total number of observation plot for death over time


e<-size$n
e[1:8]<-0
e[172]<-0
e[440]<-0


plot(1:446, e, ylab="Regions with Confirmed Death", xlab="Day Number", type="p", cex=0.5, pch=19)

#March 2020
abline(v=1, col="grey", lty=2)
#April 2020
abline(v=31, col="grey", lty=2)
#May 2020
abline(v=61, col="grey", lty=2)
#June 2020
abline(v=92, col="grey", lty=2)
#July 2020
abline(v=122, col="grey", lty=2)
#August 2020
abline(v=153, col="grey", lty=2)
#September 2020
abline(v=184, col="grey", lty=2)
#October 2020
abline(v=214, col="grey", lty=2)
#November 2020
abline(v=244, col="grey", lty=2)
#December 2020
abline(v=275, col="grey", lty=2)
#January 2021
abline(v=306, col="grey", lty=2)
#February 2021
abline(v=337, col="grey", lty=2)
#March 2021
abline(v=365, col="grey", lty=2)
#April 2021
abline(v=396, col="grey", lty=2)
#May 2021
abline(v=426, col="grey", lty=2)


text(15,270,"March", cex=0.7)
text(46,270,"April", cex=0.7)
text(76,270,"May", cex=0.7)
text(107,270,"June", cex=0.7)
text(137,270,"July", cex=0.7)
text(168,270,"August", cex=0.7)
text(199,270,"September", cex=0.7)
text(229,270,"October", cex=0.7)
text(259,270,"November", cex=0.7)
text(290,270,"December", cex=0.7)
text(318 ,270,"January", cex=0.7)
text(353,270 ,"February", cex=0.7)
text(380,270 ,"March", cex=0.7)
text(411, 270,"April", cex=0.7)
text(441, 270,"May", cex=0.7)


mypath <- file.path("C:/Users/Owner/Desktop/COVID/paper_V4",paste("", "number of death observations.pdf", sep = ""))
mytitle = paste("")
dev.copy(pdf, mypath,width=12, height=4)
dev.off()


#AIC and BIC score over time for death

names=seq(ymd("2020-03-01"),ymd("2021-05-20"), by="day")


#norm_aic_bic$aic
#gl_aic_bic$aic
index=1:446
par(mar = c(1,4.1,1,1) + 0.1,mfrow=c(2,1))

a<-(norm_aic_bic$aic)-(gl_aic_bic$aic)
b<-(norm_aic_bic$bic)-(gl_aic_bic$bic)


c<-a
c[1:8]<-0
c[172]<-0
c[440]<-0

d<-b
d[1:8]<-0
d[172]<-0
d[440]<-0


par(mar = c(1,4.1,1,1) + 0.1,mfrow=c(2,1))

plot(c, type="h", ylab="AIC Score Difference", xlab="")


#March 2020
abline(v=1, col="grey", lty=2)
#April 2020
abline(v=31, col="grey", lty=2)
#May 2020
abline(v=61, col="grey", lty=2)
#June 2020
abline(v=92, col="grey", lty=2)
#July 2020
abline(v=122, col="grey", lty=2)
#August 2020
abline(v=153, col="grey", lty=2)
#September 2020
abline(v=184, col="grey", lty=2)
#October 2020
abline(v=214, col="grey", lty=2)
#November 2020
abline(v=244, col="grey", lty=2)
#December 2020
abline(v=275, col="grey", lty=2)
#January 2021
abline(v=306, col="grey", lty=2)
#February 2021
abline(v=337, col="grey", lty=2)
#March 2021
abline(v=365, col="grey", lty=2)
#April 2021
abline(v=396, col="grey", lty=2)
#May 2021
abline(v=426, col="grey", lty=2)


text(15,100,"March", cex=0.7)
text(46,100,"April", cex=0.7)
text(76,100,"May", cex=0.7)
text(107,100,"June", cex=0.7)
text(137,100,"July", cex=0.7)
text(168,100,"August", cex=0.7)
text(199,100,"September", cex=0.7)
text(229,100,"October", cex=0.7)
text(259,100,"November", cex=0.7)
text(290,100,"December", cex=0.7)
text(318 ,100,"January", cex=0.7)
text(353,100 ,"February", cex=0.7)
text(380,100 ,"March", cex=0.7)
text(411, 100,"April", cex=0.7)
text(441, 100,"May", cex=0.7)

plot(d, type="h", ylab="BIC Score Difference", xlab="")


#March 2020
abline(v=1, col="grey", lty=2)
#April 2020
abline(v=31, col="grey", lty=2)
#May 2020
abline(v=61, col="grey", lty=2)
#June 2020
abline(v=92, col="grey", lty=2)
#July 2020
abline(v=122, col="grey", lty=2)
#August 2020
abline(v=153, col="grey", lty=2)
#September 2020
abline(v=184, col="grey", lty=2)
#October 2020
abline(v=214, col="grey", lty=2)
#November 2020
abline(v=244, col="grey", lty=2)
#December 2020
abline(v=275, col="grey", lty=2)
#January 2021
abline(v=306, col="grey", lty=2)
#February 2021
abline(v=337, col="grey", lty=2)
#March 2021
abline(v=365, col="grey", lty=2)
#April 2021
abline(v=396, col="grey", lty=2)
#May 2021
abline(v=426, col="grey", lty=2)


text(15,100,"March", cex=0.7)
text(46,100,"April", cex=0.7)
text(76,100,"May", cex=0.7)
text(107,100,"June", cex=0.7)
text(137,100,"July", cex=0.7)
text(168,100,"August", cex=0.7)
text(199,100,"September", cex=0.7)
text(229,100,"October", cex=0.7)
text(259,100,"November", cex=0.7)
text(290,100,"December", cex=0.7)
text(318 ,100,"January", cex=0.7)
text(353,100 ,"February", cex=0.7)
text(380,100 ,"March", cex=0.7)
text(411, 100,"April", cex=0.7)
text(441, 100,"May", cex=0.7)


mypath <- file.path("C:/Users/Owner/Desktop/COVID/paper_v4/",paste("", "AIC_BIC_score_death.pdf", sep = ""))
mytitle = paste("")
dev.copy(pdf, mypath,width=12, height=4)
dev.off()


#daily histograms of death

#for loop
library(lubridate)
library(fitdistrplus)
library(fGarch)
library(glogis)
names=seq(ymd("2020-02-29"),ymd("2021-05-20"), by="day")


for(i in 2:length(daily_death_false)){
  
  
  mypath <- file.path("C:/Users/Owner/Desktop/COVID/paper_V4/residual_death_histograms",paste("", names[i], ".jpg", sep = ""))
  mytitle = paste("", names[i])
  
  
  x<-log10(UK_regions$Population/UK_regions$`Total Area (Hectares)`)
  y<-log10(daily_death_false[,i]/UK_regions$`Total Area (Hectares)`)
  
  y[y == "-Inf"] <- NA
  data<-data.frame(x,y)
  names(data)[1]<-"x"
  names(data)[2]<-"y"
  
  data<-na.omit(data)
  
  model<-lm(data$y~data$x)
  
  
  data<-model$residuals
  
  
  a<-glogisfit(data)
  #skewed_normal<-snormFit(data)
  
  par(mar = c(5, 8, 1.4, 0.1))

  hist(data,  breaks = 20, w=10, prob = TRUE, xlab = "Residuals", main = paste(names[i]), ylim=c(0,6), xlim=c(-1,1.5), cex.lab=2, cex.main=2, cex.axis=2)
  
  #gl
  curve(dglogis(x, a$parameters[1], a$parameters[2], a$parameters[3]), add = TRUE, col = "black", lwd = 2)
  #normal
  curve(dnorm(x,mean(data), sd(data)), add = TRUE, col = "red", lwd = 2, lty=2)

  
  legend("topright", title="Fitted Distribution", legend=c("GL", "Normal"), col=c("black", "red"), lty=1:2, cex=2,lwd=2, bty="n")
  
  
  dev.copy(png, mypath, width=800, height=480)
  dev.off()
}


#per-capita histograms (cases per person)

i=4

for(i in 2:length(daily_cases)){
  
  
  mypath <- file.path("C:/Users/Owner/Desktop/COVID/paper_v4/per_captia_histograms_cases",paste("", names[i], ".jpg", sep = ""))
  mytitle = paste("", names[i])
  
  
  x<-log10(UK_regions$Population/UK_regions$`Total Area (Hectares)`)
  y<-log10(daily_cases[,i]/UK_regions$Population)
  
  y[y == "-Inf"] <- NA
  data<-data.frame(x,y)
  names(data)[1]<-"x"
  names(data)[2]<-"y"
  
  data<-na.omit(data)
  
  
  a<-glogisfit(data$y)
  skewed_normal<-snormFit(data$y)
  
  par(mar = c(5, 8, 1.4, 0.1))
  
  hist(data$y,  breaks = 20, w=10, prob = TRUE, xlab = "log10(Cases/Population)", main = paste(names[i]), cex.lab=2, cex.main=2, cex.axis=2, xlim=c(-7,-2), ylim=c(0,2.5))
  
  #logit
  curve(dglogis(x, a$parameters[1], a$parameters[2], a$parameters[3]), add = TRUE, col = "black", lwd = 2)
  #normal
  curve(dnorm(x,mean(data$y), sd(data$y)), add = TRUE, col = "red", lwd = 2, lty=2)
  #skewed normal
  #curve(dsnorm(x, skewed_normal$par[1], skewed_normal$par[2], xi=skewed_normal$par[3]  ), add = TRUE, col = "orange", lwd = 2)
  
  
  
  
  legend("topright", title="Fitted Distribution", legend=c("GL", "Normal"), col=c("black", "red"), lty=1:2, cex=2,lwd=2, bty="n")
  
  
  dev.copy(png, mypath, width=800, height=480)
  dev.off()
}


#heatmap
library(gplots)

#import residuals or use resdat in previous code

residuals<-rio::import("C:/Users/Owner/Desktop/paper_V3/UK_daily_residuals_cases.xlsx")
#residuals<-resdat

#remove first column (area names)
residuals<- residuals[, c(-1)]

heatmap.2(d, tracecol=NA, col=my_palette, key.xlab="Spearman", key.ylab="", key.ytickfun="")


#indicator heatmap
library(moments)
library(gplots)
library(ggplot2)
library(car)
library(nortest)
library(proxy)

#spearman correlation
#cases

#import case residuals
residuals<-rio::import("C:/Users/Owner/Desktop/COVID/paper_V4/UK_daily_residuals_cases.xlsx")
#remove first column (area names)
residuals<- residuals[, c(-1)]


#change "method" parameter for different similarity measures
d<-cor(residuals, use="pairwise", method="spearman")

library(RColorBrewer)
my_palette<- colorRampPalette(c("blue4","blue3", "blue2" ,"white","orange","red" ,"dark red"))(n=100)
#my_palette<-colorRampPalette(c("yellow", "orange", "red"))(256)
par(mar=c(7,4,4,2)+0.1)
heatmap.2(d, col=my_palette,cexRow=1.2, cexCol = 1.2, tracecol=NA, key.title="", key.xlab="Spearman", key.ylab="", key.ytickfun="")
