# Supplementary material for: Population density and spreading of COVID-19 in England and Wales
Source: PLoS One. 2022 Mar 31;17(3):e0261725. doi: 10.1371/journal.pone.0261725 (PMC8970409; doi:10.1371/journal.pone.0261725)
Supplement: S1 File — (ZIP) [file pone.0261725.s019.zip › age_code.R]

#Import Datasets

#daily UK COVID-19 cases (raw)
daily_cases<-rio::import("C:/Users/Owner/Desktop/COVID/paper_V4/UK_daily_cases.xlsx")


#daily UK COVID-19 mortality (raw)
daily_deaths<-rio::import("C:/Users/Owner/Desktop/COVID/paper_V4/UK_daily_deaths.xlsx")
#remove welsh regions
daily_deaths<-daily_deaths[-c(23,34,44,50,52,55,67,81,109,121,146,174,182,183,189,209,214,221,281,296,302,332),]
#remove first column
daily_deaths<- daily_deaths[, -1]


#regions (densities)
UK_regions<- rio::import("C:/Users/Owner/Desktop/COVID/Paper_V4/UK_regions.xlsx")
#for death
UK_regions<-UK_regions[-c(23,34,44,50,52,55,67,81,109,121,146,174,182,183,189,209,214,221,281,296,302,332),]


#age metric
age.england<- rio::import("C:/Users/Owner/Desktop/COVID/Paper_V4/UK_age.xlsx")
age.england<-age.england[,-1]


#davies test to see if relationship is segmented
library(segmented)
#matrix to store davies for all the different age group densities vs population density
davies.results <- matrix(NA, ncol =18, nrow=1)


#obtain exponents for all day and for all age groups
for(j in 1:18){
  
  x<-log10(UK_regions$Population/UK_regions$`Total Area (Hectares)`)
  y<-log10(age.england[,j]/UK_regions$`Total Area (Hectares)`)
  y[y == "-Inf"] <- NA
    
  co<-data.frame(x,y)
  co<-na.omit(co)
  
  result<- davies.test(lm(y~x), seg.Z=~x, k=100)
      
  davies.results[,j] <- result$p.value
  
  
  }
  

#davies.results<-t(davies.results)
#plot(davies.results[,1], type="p", cex=0.5)
#barplot(davies.results[,1])


#Obtain UK age residauls with popualtion density
resdat = matrix(NA, 315, 18)

#single line
  
  for(j in c(1,2,3,4,5,10, 11,12)){
    
    
    x<-log10(UK_regions$Population/UK_regions$`Total Area (Hectares)`)
    y<-log10(age.england[,j]/UK_regions$`Total Area (Hectares)`)
    y[y == "-Inf"] <- NA
    
    co<-data.frame(x,y)
    co<-na.omit(co)
    
    if(length(co$x)>10){
      
      
      model<- lm(y~x, na.action=na.exclude)
      a<-data.frame(resid(model))
      
      resdat[,j] <- a$resid.model.
      
    }
    
    else{
      resdat[,j] <- NA
    }
    
    
  }
  
#segmented line

for(j in c(6,7,8,9,13,14, 15,16,17,18)){
  
  
  x<-log10(UK_regions$Population/UK_regions$`Total Area (Hectares)`)
  y<-log10(age.england[,j]/UK_regions$`Total Area (Hectares)`)
  y[y == "-Inf"] <- NA
  
  co<-data.frame(x,y)
  co<-na.omit(co)
  
  if(length(co$x)>10){
    
    
    segm <- segmented(lm(y~x), ~ x)
    a<-data.frame(resid(segm))
    
    resdat[,j] <- a$resid.segm.
    
  }
  
  else{
    resdat[,j] <- NA
  }
  
  
}


#export residuals
library(xlsx)
write.csv(resdat, "age_residuals.csv")


#plot age density vs. population density
#single line
resdat = matrix(NA, 315, 18)
par(mar = c(4.2,6,2,1))
j=1

for(j in c(1,2,3,4,5,10, 11,12)){
  
  mypath <- file.path("C:/Users/Owner/Desktop/COVID/paper_v4/Age/scaling_plot",paste("", names[j], ".jpg", sep = ""))
  mytitle = paste("", names[j])
  
  x<-log10(UK_regions$Population/UK_regions$`Total Area (Hectares)`)
  y<-log10(age.england[,j]/UK_regions$`Total Area (Hectares)`)
  y[y == "-Inf"] <- NA
  
  co<-data.frame(x,y)
  co<-na.omit(co)
  
  plot(co[,1],co[,2], cex=1, col="blue", pch=16,cex.lab=1.5, cex.axis=2, xlab="log10(Population Density)", ylab=paste("log10(",names[j],"Density)"), xlim = c(-0.6, 2.2), ylim=c(-2.1,1.1))
  abline(lm(co[,2]~co[,1]), col="red", lwd=2)
  

  dev.copy(png, mypath, width=450, height=450)
  dev.off()
  
}

#identify certain points
#identify(x,y, labels=UK_regions$`Area name`)


#segmented line
for(j in c(6,7,8,9,13,14, 15,16,17,18)){
  
  mypath <- file.path("C:/Users/Owner/Desktop/COVID/paper_v4/Age/scaling_plot",paste("", names[j], ".jpg", sep = ""))
  mytitle = paste("", names[j])
  
  
  x<-log10(UK_regions$Population/UK_regions$`Total Area (Hectares)`)
  y<-log10(age.england[,j]/UK_regions$`Total Area (Hectares)`)
  y[y == "-Inf"] <- NA
  
  co<-data.frame(x,y)
  co<-na.omit(co)
  
  segm <- segmented(lm(y~x), ~ x )
  
  plot(co[,1],co[,2], cex=1, col="blue", pch=16,cex.lab=1.5, cex.axis=2, xlab="log10(Population Density)", ylab=paste("log10(",names[j],"Density)"), xlim = c(-0.6, 2.2), ylim=c(-2.1,1.1))
 
  plot(segm, add=TRUE, conf.level=0.95, shade=TRUE, lwd=2, lty=c(1,3), col=2:3, RUG=FALSE)
  points(segm, link=FALSE, col="black", cex=1.4)
  
  dev.copy(png, mypath, width=450, height=450)
  dev.off()
  
}


#presentation of the heatmap

library(moments)
library(gplots)
library(ggplot2)
library(car)
library(nortest)
library(proxy)

#import residuals
residuals<- rio::import("C:/Users/Owner/Desktop/COVID/paper_v4/Age/age_death_residuals.xlsx")

#remove first column (area names)
residuals<- residuals[, c(-1)]
#name columns and rows
residuals <- residuals[,colSums(is.na(residuals))<nrow(residuals)]


#change "method" parameter for different similarity measures
#we used pearson and spearman
d<-cor(residuals, use="pairwise", method="pearson")

#heatmap colour
library(RColorBrewer)
my_palette<- colorRampPalette(c("blue4","blue3", "blue2" ,"white","orange","red" ,"dark red"))(n=100)

#heatmap
heatmap.2(d, col=my_palette,cexRow=0.2, cexCol = 0.2, tracecol=NA, key.title="", key.xlab="Pearson's Correlation", key.ylab="", key.ytickfun="")


#total sum of death in each region
sum.death<- rowSums(daily_deaths)


#residual plot examples

plot(residuals$`Aged 35-39`, residuals$`Aged 65-69`, xlab="Aged 35-39", ylab="Aged 65-69", pch=20,cex.lab=1.5, cex.axis=2, cex=0.8)
#abline(lm(residuals$`Aged 20-24`~residuals$`Total Death`), col="red", lwd=2)
mypath <- file.path("C:/Users/Owner/Desktop/COVID/paper_v4/Age",paste("", "age_residuals1", ".jpg", sep = ""))
mytitle = paste("", names[j])
dev.copy(png, mypath, width=450, height=450)
dev.off()


plot(residuals$`Aged 65-69`, residuals$`Aged 70-74`, xlab="Aged 65-69", ylab="Aged 70-74", pch=20,cex.lab=1.5, cex.axis=2, cex=0.8)
#abline(lm(residuals$`Aged 20-24`~residuals$`Total Death`), col="red", lwd=2)
mypath <- file.path("C:/Users/Owner/Desktop/COVID/paper_v4/Age",paste("", "age_residuals2", ".jpg", sep = ""))
mytitle = paste("", names[j])
dev.copy(png, mypath, width=450, height=450)
dev.off()


plot(residuals$`Aged 0 - 4`, residuals$`Aged 70-74`, xlab="Aged 0-4", ylab="Aged 70-74", pch=20,cex.lab=1.5, cex.axis=2, cex=0.8)
#abline(lm(residuals$`Aged 20-24`~residuals$`Total Death`), col="red", lwd=2)
mypath <- file.path("C:/Users/Owner/Desktop/COVID/paper_v4/Age",paste("", "age_residuals3", ".jpg", sep = ""))
mytitle = paste("", names[j])
dev.copy(png, mypath, width=450, height=450)
dev.off()


plot(residuals$`Aged 30-34`, residuals$`Aged 75-79`, xlab="Aged 30-34", ylab="Aged 75-79", pch=20,cex.lab=1.5, cex.axis=2, cex=0.8)
#abline(lm(residuals$`Aged 20-24`~residuals$`Total Death`), col="red", lwd=2)
mypath <- file.path("C:/Users/Owner/Desktop/COVID/paper_v4/Age",paste("", "age_residuals6", ".jpg", sep = ""))
mytitle = paste("", names[j])
dev.copy(png, mypath, width=450, height=450)
dev.off()

#identify certain points
#identify(residuals$`Aged 30-34`, residuals$`Aged 75-79`, labels=UK_regions$`Area name`, cex=1.2)


#more examples

plot(residuals$`Aged 30-34`, residuals$`Aged 80-84`, xlab="Aged 30-34", ylab="Aged 80-84", pch=20,cex.lab=1.5, cex.axis=2, cex=0.8)
#abline(lm(residuals$`Aged 20-24`~residuals$`Total Death`), col="red", lwd=2)
mypath <- file.path("C:/Users/Owner/Desktop/COVID/paper_v4/Age",paste("", "age_residuals7", ".jpg", sep = ""))
mytitle = paste("", names[j])
dev.copy(png, mypath, width=450, height=450)
dev.off()


#identify(residuals$`Aged 30-34`, residuals$`Aged 80-84`, labels=UK_regions$`Area name`,cex=1.2)


plot(residuals$`Aged 70-74`, residuals$`Aged 75-79`, xlab="Aged 70-74", ylab="Aged 75-79", pch=20,cex.lab=1.5, cex.axis=2, cex=0.8)
#abline(lm(residuals$`Aged 20-24`~residuals$`Total Death`), col="red", lwd=2)
mypath <- file.path("C:/Users/Owner/Desktop/COVID/paper_v4/Age",paste("", "age_residuals8", ".jpg", sep = ""))
mytitle = paste("", names[j])
dev.copy(png, mypath, width=450, height=450)
dev.off()


#regional heatmap

reg_transposed<-t(residuals)
colnames(reg_transposed)<-UK_regions$`Area name`
d<-cor(reg_transposed, use="pairwise", method="pearson")
colnames(d)<-UK_regions$`Area name`
rownames(d)<-UK_regions$`Area name`

library(RColorBrewer)
my_palette<- colorRampPalette(c("blue4","blue3", "blue2" ,"white","orange","red" ,"dark red"))(n=100)
heatmap.2(d, col=my_palette, cexRow=0.2, cexCol = 0.2, tracecol=NA, key.title="", key.xlab="Pearson's Correlation", key.ylab="", key.ytickfun="")


par(mar = c(4.2,6,2,1))
#cambridge vs Bury
plot(reg_transposed[,43], reg_transposed[,41], xlab="Cambridge Residuals", ylab="Bury Residuals",pch=16,cex.lab=1.5, cex.axis=2)
abline(lm(reg_transposed[,41]~reg_transposed[,43]), col="red", lwd=2)
mypath <- file.path("C:/Users/Owner/Desktop/COVID/paper_v4/Age",paste("", "residual4", ".jpg", sep = ""))
mytitle = paste("", names[j])
dev.copy(png, mypath, width=450, height=450)
dev.off()

cor.test(reg_transposed[,43], reg_transposed[,41])

#identify(reg_transposed[,43], reg_transposed[,41], labels=rownames(reg_transposed))


par(mar = c(4.2,6,2,1))
#cambridge vs warwick
plot(reg_transposed[,43], reg_transposed[,288], xlab="Cambridge Residuals", ylab="Warwick Residuals",pch=16,cex.lab=1.5, cex.axis=2)
abline(lm(reg_transposed[,288]~reg_transposed[,43]), col="red", lwd=2)
mypath <- file.path("C:/Users/Owner/Desktop/COVID/paper_v4/Age",paste("", "residual5", ".jpg", sep = ""))
mytitle = paste("", names[j])
dev.copy(png, mypath, width=450, height=450)
dev.off()

cor.test(reg_transposed[,43], reg_transposed[,288])


#identify(reg_transposed[,43], reg_transposed[,288], labels=rownames(reg_transposed))


#plot total deaths density vs population density
mypath <- file.path("C:/Users/Owner/Desktop/COVID/paper_v4/Age/scaling_plot",paste("", "total_death", ".jpg", sep = ""))
mytitle = paste("", names[j])


x<-log10(UK_regions$Population/UK_regions$`Total Area (Hectares)`)
y<-log10(sum.death/UK_regions$`Total Area (Hectares)`)
y[y == "-Inf"] <- NA

co<-data.frame(x,y)
co<-na.omit(co)

segm <- segmented(lm(y~x), ~ x )

plot(co[,1],co[,2], cex=1, col="blue", pch=16,cex.lab=1.5, cex.axis=2, xlab="log10(Population Density)", ylab="log10(Total COVID-19 Deaths Density)")

plot(segm, add=TRUE, conf.level=0.95, shade=TRUE, lwd=2, lty=c(1,3), col=2:3, RUG=FALSE)
points(segm, link=FALSE, col="black", cex=1.4)

text(-0.1, -1, expression(italic(beta[L]) == "1.15"), cex = 2)
text(-0.1, -1.3, expression(italic(beta[H]) == "0.80"), cex = 2)
text(-0.1, -1.6, expression(italic("d"^"*") == "1.09"), cex = 2)


dev.copy(png, mypath, width=450, height=450)
dev.off()

#identify(x, y, labels=UK_regions$`Area name`)


#presentation of the pairs matrix plot between all age residuals
library(psych)
par(mar = c(6,8,2,1))
pairs.panels(residuals,
             method="spearman",
             hist.col= "#00AFBB",
             density=TRUE,
             ellipses = FALSE,
             cex = 0.3,
             cex.labels=0.6,
             smooth = TRUE,
             lm=TRUE,
             cex.cor=1.5
)


#obtain beta
#single line
beta.single<-data.frame(beta=integer(), low=integer(), high=integer())

#single line
for(j in c(1,2,3,4,5,10, 11,12)){
  
  x<-log10(UK_regions$Population/UK_regions$`Total Area (Hectares)`)
  y<-log10(age.england[,j]/UK_regions$`Total Area (Hectares)`)
  y[y == "-Inf"] <- NA
  
  co<-data.frame(x,y)
  co<-na.omit(co)
  
  model<-lm(co$y ~ co$x)
  confidence<-confint(model,level = 0.95)
  
  beta.single[nrow(beta.single) + 1,] = c(model$coefficients[2], confidence[2], confidence[4])
  
}


library(segmented)
beta.double<-data.frame(beta.lower=integer(), beta.lower.low=integer(), beta.lower.high=integer(), beta.high=integer(), beta.high.low=integer(), beta.high.high=integer())
breakpoint.est<-data.frame(breakpoint=integer(), breakpoint.low=integer(), breakpoint.high=integer())


#segmented line
for(j in c(6,7,8,9,13,14, 15,16,17,18)){
  
  
  x<-log10(UK_regions$Population/UK_regions$`Total Area (Hectares)`)
  y<-log10(age.england[,j]/UK_regions$`Total Area (Hectares)`)
  y[y == "-Inf"] <- NA
  
  co<-data.frame(x,y)
  co<-na.omit(co)
  
  segm <- segmented(lm(y~x), ~ x )
  
  #slope estimates and confidence intervales 
  est<- slope(segm, conf.level = 0.95)
  
  #confidence interval for breakpoints
  break.est.1<- confint.segmented(segm, level= 0.95)
  
  
  beta.double[nrow(beta.double) + 1,] = c(est$x[1],est$x[7], est$x[9], est$x[2], est$x[8], est$x[10])
  
  breakpoint.est[nrow(breakpoint.est) + 1,] = c(break.est.1[1], break.est.1[2], break.est.1[3])

}


#presentation of beta
require(plotrix)
x<-1:18
par(mar = c(6,6,3,2))
plot(x, xlim=c(1,18), ylim=c(0.3, 1.6), col="white", xaxt='n', xlab="", ylab="Power-law Exponent \n (Age Metrics)")

plotCI(x[1], beta.single$beta[1], ui=beta.single$high[1], li=beta.single$low[1], add=TRUE, xlim=c(1,18), ylim=c(0.3, 1.6), col="black", pch=16)

plotCI(x[2], beta.single$beta[2], ui=beta.single$high[2], li=beta.single$low[2], add=TRUE, xlim=c(1,18), ylim=c(0.3, 1.6), col="black", pch=16)

plotCI(x[3], beta.single$beta[3], ui=beta.single$high[3], li=beta.single$low[3], add=TRUE, xlim=c(1,18), ylim=c(0.3, 1.6), col="black", pch=16)

plotCI(x[4], beta.single$beta[4], ui=beta.single$high[4], li=beta.single$low[4], add=TRUE, xlim=c(1,18), ylim=c(0.3, 1.6), col="black", pch=16)

plotCI(x[5], beta.single$beta[5], ui=beta.single$high[5], li=beta.single$low[5], add=TRUE, xlim=c(1,18), ylim=c(0.3, 1.6), col="black", pch=16)

plotCI(x[6], beta.double$beta.lower[1], ui=beta.double$beta.lower.high[1], li=beta.double$beta.lower.low[1], xlim=c(1,18), ylim=c(0.3, 1.6), add=TRUE, col="red", pch=16)

plotCI(x[7], beta.double$beta.lower[2], ui=beta.double$beta.lower.high[2], li=beta.double$beta.lower.low[2], xlim=c(1,18), ylim=c(0.3, 1.6), add=TRUE, col="red", pch=16)

plotCI(x[8], beta.double$beta.lower[3], ui=beta.double$beta.lower.high[3], li=beta.double$beta.lower.low[3], xlim=c(1,18), ylim=c(0.3, 1.6), add=TRUE, col="red", pch=16)

plotCI(x[9], beta.double$beta.lower[4], ui=beta.double$beta.lower.high[4], li=beta.double$beta.lower.low[4], xlim=c(1,18), ylim=c(0.3, 1.6), add=TRUE, col="red", pch=16)

plotCI(x[10], beta.single$beta[6], ui=beta.single$high[6], li=beta.single$low[6], add=TRUE, xlim=c(1,18), ylim=c(0.3, 1.6), col="black", pch=16)

plotCI(x[11], beta.single$beta[7], ui=beta.single$high[7], li=beta.single$low[7], add=TRUE, xlim=c(1,18), ylim=c(0.3, 1.6), col="black", pch=16)

plotCI(x[12], beta.single$beta[8], ui=beta.single$high[8], li=beta.single$low[8], add=TRUE, xlim=c(1,18), ylim=c(0.3, 1.6), col="black", pch=16)

plotCI(x[13], beta.double$beta.lower[5], ui=beta.double$beta.lower.high[5], li=beta.double$beta.lower.low[5], xlim=c(1,18), ylim=c(0.3, 1.6), add=TRUE, col="red", pch=16)

plotCI(x[14], beta.double$beta.lower[6], ui=beta.double$beta.lower.high[6], li=beta.double$beta.lower.low[6], xlim=c(1,18), ylim=c(0.3, 1.6), add=TRUE, col="red", pch=16)

plotCI(x[15], beta.double$beta.lower[7], ui=beta.double$beta.lower.high[7], li=beta.double$beta.lower.low[7], xlim=c(1,18), ylim=c(0.3, 1.6), add=TRUE, col="red", pch=16)

plotCI(x[16], beta.double$beta.lower[8], ui=beta.double$beta.lower.high[8], li=beta.double$beta.lower.low[8], xlim=c(1,18), ylim=c(0.3, 1.6), add=TRUE, col="red", pch=16)

plotCI(x[17], beta.double$beta.lower[9], ui=beta.double$beta.lower.high[9], li=beta.double$beta.lower.low[9], xlim=c(1,18), ylim=c(0.3, 1.6), add=TRUE, col="red", pch=16)

plotCI(x[18], beta.double$beta.lower[10], ui=beta.double$beta.lower.high[10], li=beta.double$beta.lower.low[10], xlim=c(1,18), ylim=c(0.3, 1.6), add=TRUE, col="red", pch=16)


par(new=TRUE)

plotCI(x[6], beta.double$beta.high[1], ui=beta.double$beta.high.high[1], li=beta.double$beta.high.low[1], xlim=c(1,18), ylim=c(0.3, 1.6), add=TRUE, col="blue", pch=16)
plotCI(x[7], beta.double$beta.high[2], ui=beta.double$beta.high.high[2], li=beta.double$beta.high.low[2], xlim=c(1,18), ylim=c(0.3, 1.6), add=TRUE, col="blue", pch=16)
plotCI(x[8], beta.double$beta.high[3], ui=beta.double$beta.high.high[3], li=beta.double$beta.high.low[3], xlim=c(1,18), ylim=c(0.3, 1.6), add=TRUE, col="blue", pch=16)
plotCI(x[9], beta.double$beta.high[4], ui=beta.double$beta.high.high[4], li=beta.double$beta.high.low[4], xlim=c(1,18), ylim=c(0.3, 1.6), add=TRUE, col="blue", pch=16)
plotCI(x[13], beta.double$beta.high[5], ui=beta.double$beta.high.high[5], li=beta.double$beta.high.low[5], xlim=c(1,18), ylim=c(0.3, 1.6), add=TRUE, col="blue", pch=16)
plotCI(x[14], beta.double$beta.high[6], ui=beta.double$beta.high.high[6], li=beta.double$beta.high.low[6], xlim=c(1,18), ylim=c(0.3, 1.6), add=TRUE, col="blue", pch=16)
plotCI(x[15], beta.double$beta.high[7], ui=beta.double$beta.high.high[7], li=beta.double$beta.high.low[7], xlim=c(1,18), ylim=c(0.3, 1.6), add=TRUE, col="blue", pch=16)
plotCI(x[16], beta.double$beta.high[8], ui=beta.double$beta.high.high[8], li=beta.double$beta.high.low[8], xlim=c(1,18), ylim=c(0.3, 1.6), add=TRUE, col="blue", pch=16)
plotCI(x[17], beta.double$beta.high[9], ui=beta.double$beta.high.high[9], li=beta.double$beta.high.low[9], xlim=c(1,18), ylim=c(0.3, 1.6), add=TRUE, col="blue", pch=16)
plotCI(x[18], beta.double$beta.high[10], ui=beta.double$beta.high.high[10], li=beta.double$beta.high.low[10], xlim=c(1,18), ylim=c(0.3, 1.6), add=TRUE, col="blue", pch=16)


abline(h=1, lwd=2, lty=2)


abline(v=1, col="grey", lty=2)
abline(v=2, col="grey", lty=2)
abline(v=3, col="grey", lty=2)
abline(v=4, col="grey", lty=2)
abline(v=5, col="grey", lty=2)
abline(v=6, col="grey", lty=2)
abline(v=7, col="grey", lty=2)
abline(v=8, col="grey", lty=2)
abline(v=9, col="grey", lty=2)
abline(v=10, col="grey", lty=2)
abline(v=11, col="grey", lty=2)
abline(v=12, col="grey", lty=2)
abline(v=12, col="grey", lty=2)
abline(v=13, col="grey", lty=2)
abline(v=14, col="grey", lty=2)
abline(v=15, col="grey", lty=2)
abline(v=16, col="grey", lty=2)
abline(v=17, col="grey", lty=2)
abline(v=18, col="grey", lty=2)

axis(1, at=1:18, labels=names, las=2, cex.axis=0.8)


#############################################################################
#code for reviewers

#import or use beta death data frame (made in previous code)
daily_beta<-rio::import("C:/Users/Owner/Desktop/COVID/paper_V4/beta_variance_skew_death_constraint.xlsx")

#plot of beta as a function of N where N is the number of regions with confirmed death
par(mar = c(5, 5, 1.4, 5))
plot(daily_beta$`number of regions` ,daily_beta$beta, pch=19, type="p", ylab=expression(beta), 
     cex.lab=1.5, las=1, xlab="Number of Regions with Confirmed Death", cex=0.2, col= ifelse(daily_beta$beta == 0, "white", ifelse(daily_beta$beta > 0,"blue", "black")))

#export
mypath <- file.path("C:/Users/Owner/Desktop/COVID/paper_v4",paste("", "death beta as a function of N.pdf", sep = ""))
mytitle = paste("")
dev.copy(pdf, mypath,width=12, height=4)
dev.off()


#import or use beta cases data frame (made in previous code)
daily_beta.cases<-rio::import("C:/Users/Owner/Desktop/COVID/paper_V4/daily_beta_cases.xlsx")

#plot of beta as a function of N where N is the number of regions with confirmed cases
par(mar = c(5, 5, 1.4, 5))
plot(daily_beta.cases$N, daily_beta.cases$beta, pch=19, type="p", ylab=expression(beta), 
     cex.lab=1.5, las=1, xlab="Number of Regions with Confirmed Cases", cex=0.2, col= "blue")

#export
mypath <- file.path("C:/Users/Owner/Desktop/COVID/paper_v4",paste("", "case beta as a function of N.pdf", sep = ""))
mytitle = paste("")
dev.copy(pdf, mypath,width=12, height=4)
dev.off()
